# Supplementary material for: Different combinations of laccase paralogs nonredundantly control the amount and composition of lignin in specific cell types and cell wall layers in Arabidopsis
Source: Plant Cell. 2022 Nov 30;35(2):889–909. doi: 10.1093/plcell/koac344 (PMC9940878; doi:10.1093/plcell/koac344)
Supplement: koac344_Supplementary_Data [file koac344_supplementary_data.zip]

Archive with 5 entries (5 files):
- TPC2022RA00433R2_Supplemental_Data_Set_1.xlsx
- TPC2022RA00433R2_Supplemental_Data_Set_2.xlsx
- tpc22.00433.PeerReview.pdf
- TPC2022RA00433R1_Revision_Checklist.pdf
- Blaschek2022_supplement_revised.pdf
