# Supplementary material for: Different combinations of laccase paralogs nonredundantly control the amount and composition of lignin in specific cell types and cell wall layers in Arabidopsis
Source: Plant Cell. 2022 Nov 30;35(2):889–909. doi: 10.1093/plcell/koac344 (PMC9940878; doi:10.1093/plcell/koac344)
Supplement: koac344_Supplementary_Data [file koac344_supplementary_data.zip › TPC2022RA00433R2_Supplemental_Data_Set_1.xlsx]

## Sheet: cell culture differentiation
replicate	days past induction	treatment	TE proportion	TE viability	n	comment
1	0	ctrl	0	1	100	viability estimated
2	0	ctrl	0	1	100	viability estimated
3	0	ctrl	0	1	100	viability estimated
4	0	ctrl	0	1	100	viability estimated
1	0	ind	0	1	100	viability estimated
2	0	ind	0	1	100	viability estimated
3	0	ind	0	1	100	viability estimated
4	0	ind	0	1	100	viability estimated
1	1	ctrl	0	1	100	viability estimated
2	1	ctrl	0	1	100	viability estimated
3	1	ctrl	0	1	100	viability estimated
4	1	ctrl	0	1	100	viability estimated
1	1	ind	0	1	100	viability estimated
2	1	ind	0	1	100	viability estimated
3	1	ind	0	1	100	viability estimated
4	1	ind	0	1	100	viability estimated
1	2	ctrl	0	1	100	viability estimated
3	2	ctrl	0	1	100	viability estimated
4	2	ctrl	0	1	100	viability estimated
1	2	ind	0	1	100	viability estimated
3	2	ind	0	1	100	viability estimated
4	2	ind	0	1	100	viability estimated
5	2	ind	0	1	336	viability quantified
2	3	ctrl	0	1	100	viability estimated
3	3	ctrl	0	1	100	viability estimated
4	3	ctrl	0	1	100	viability estimated
2	3	ind	0	1	345	viability quantified
3	3	ind	0.0347648	0.882353	489	viability quantified
4	3	ind	0	1	100	viability estimated
5	3	ind	0.00310559	1	322	viability quantified
1	4	ctrl	0	1	100	viability estimated
2	4	ctrl	0	1	100	viability estimated
3	4	ctrl	0	1	100	viability estimated
4	4	ctrl	0	1	100	viability estimated
1	4	ind	0.046595	1	279	viability quantified
2	4	ind	0.0841584	0.970588	404	viability quantified
3	4	ind	0.280702	0.53125	570	viability quantified
4	4	ind	0.120658	0.984848	547	viability quantified
5	4	ind	0.290323	0.792593	465	viability quantified
1	5	ctrl	0	1	100	viability estimated
2	5	ctrl	0	1	100	viability estimated
3	5	ctrl	0	1	100	viability estimated
4	5	ctrl		1		viability estimated
1	5	ind	0.302452	0.477477	367	viability quantified
2	5	ind	0.253602	0.454545	347	viability quantified
3	5	ind	0.27095	0.206186	716	viability quantified
4	5	ind	0.427984	0.355769	486	viability quantified
5	5	ind	0.294949	0.19863	495	viability quantified
1	6	ctrl	0	1	100	viability estimated
2	6	ctrl	0	1	100	viability estimated
3	6	ctrl		1		viability estimated
4	6	ctrl		1		viability estimated
1	6	ind	0.361644	0.242424	365	viability quantified
2	6	ind	0.327907	0.241135	430	viability quantified
3	6	ind	0.355283	0.133621	653	viability quantified
4	6	ind	0.370787	0.176768	534	viability quantified
5	6	ind	0.474273	0.0849057	447	viability quantified
1	7	ctrl	0	1	100	viability estimated
2	7	ctrl	0	1	100	viability estimated
3	7	ctrl		1		viability estimated
4	7	ctrl		1		viability estimated
1	7	ind	0.398305	0.0851064	354	viability quantified
2	7	ind	0.374459	0.0635838	462	viability quantified
3	7	ind	0.351899	0.0755396	790	viability quantified
4	7	ind	0.473504	0.0577617	585	viability quantified
5	7	ind	0.426778	0.00980392	478	viability quantified
1	8	ctrl	0	1	100	viability estimated
2	8	ctrl	0	1	100	viability estimated
3	8	ctrl		1		viability estimated
4	8	ctrl		1		viability estimated
1	8	ind	0.339578	0.00689655	427	viability quantified
2	8	ind	0.327273	0.0208333	440	viability quantified
3	8	ind	0.449013	0.00732601	608	viability quantified
4	8	ind	0.527027	0.018315	518	viability quantified
5	8	ind	0.383592	0.0231214	451	viability quantified
1	9	ctrl	0	1	100	viability estimated
2	9	ctrl	0	1	100	viability estimated
3	9	ctrl		1		viability estimated
4	9	ctrl		1		viability estimated
1	9	ind	0.317568	0.0106383	592	viability quantified
2	9	ind	0.379464	0.0294118	448	viability quantified
3	9	ind	0.461431	0.0151976	713	viability quantified
4	9	ind	0.553309	0.00664452	544	viability quantified
5	9	ind	0.441964	0.00505051	448	viability quantified
1	14	ctrl	0	1	566	viability quantified
2	14	ctrl	0	1	643	viability quantified
1	14	ind	0.353579	0.00613497	461	viability quantified
2	14	ind	0.245283	0.00769231	530	viability quantified
3	14	ind	0.490196	0	714	viability quantified
4	14	ind	0.479326	0	653	viability quantified
5	14	ind	0.515152	0	462	viability quantified
1	21	ctrl	0.00149031	0	671	viability quantified
2	21	ctrl	0	1	605	viability quantified
1	21	ind	0.289062	0	512	viability quantified
2	21	ind	0.287815	0	476	viability quantified
3	21	ind	0.553531	0	439	viability quantified
4	21	ind	0.563941	0	477	viability quantified
5	21	ind	0.524476	0	429	viability quantified

## Sheet: cell culture gene expression
type	gene	replicate	expression	day	method	sample
SCW marker	CesA7	1	0.0655169	0	Microarray	Induced
SCW marker	CesA7	2	0.567326	0	Microarray	Induced
SCW marker	CesA7	3	0.211246	0	Microarray	Induced
SCW marker	CesA7	1	0.405547	1	Microarray	Induced
SCW marker	CesA7	2	0	1	Microarray	Induced
SCW marker	CesA7	3	0.345515	1	Microarray	Induced
SCW marker	CesA7	1	0.149239	2	Microarray	Induced
SCW marker	CesA7	2	0.427021	2	Microarray	Induced
SCW marker	CesA7	3	0.367647	2	Microarray	Induced
SCW marker	CesA7	1	0.491458	2.5	Microarray	Induced
SCW marker	CesA7	2	0.558762	2.5	Microarray	Induced
SCW marker	CesA7	3	0.739458	2.5	Microarray	Induced
SCW marker	CesA7	1	3.11475	3	Microarray	Induced
SCW marker	CesA7	2	3.15307	3	Microarray	Induced
SCW marker	CesA7	3	2.83852	3	Microarray	Induced
SCW marker	CesA7	1	4.65937	4	Microarray	Induced
SCW marker	CesA7	2	4.93263	4	Microarray	Induced
SCW marker	CesA7	3	5.86311	4	Microarray	Induced
SCW marker	CesA7	1	4.78347	5	Microarray	Induced
SCW marker	CesA7	2	4.56217	5	Microarray	Induced
SCW marker	CesA7	3	4.79294	5	Microarray	Induced
SCW marker	CesA7	1	4.15075	6	Microarray	Induced
SCW marker	CesA7	2	3.85162	6	Microarray	Induced
SCW marker	CesA7	3	4.21748	6	Microarray	Induced
SCW marker	CesA7	1	5.06821	7	Microarray	Induced
SCW marker	CesA7	2	1.22181	7	Microarray	Induced
SCW marker	CesA7	3	1.74636	7	Microarray	Induced
PCD marker	XCP1	1	1.51132	0	Microarray	Induced
PCD marker	XCP1	2	0.543199	0	Microarray	Induced
PCD marker	XCP1	3	1.21072	0	Microarray	Induced
PCD marker	XCP1	1	0.824551	1	Microarray	Induced
PCD marker	XCP1	2	0.491458	1	Microarray	Induced
PCD marker	XCP1	3	0.493728	1	Microarray	Induced
PCD marker	XCP1	1	0.767453	2	Microarray	Induced
PCD marker	XCP1	2	1.06542	2	Microarray	Induced
PCD marker	XCP1	3	1.09033	2	Microarray	Induced
PCD marker	XCP1	1	3.38886	2.5	Microarray	Induced
PCD marker	XCP1	2	2.3082	2.5	Microarray	Induced
PCD marker	XCP1	3	2.28548	2.5	Microarray	Induced
PCD marker	XCP1	1	7.40948	3	Microarray	Induced
PCD marker	XCP1	2	6.77486	3	Microarray	Induced
PCD marker	XCP1	3	7.04303	3	Microarray	Induced
PCD marker	XCP1	1	8.53453	4	Microarray	Induced
PCD marker	XCP1	2	7.70353	4	Microarray	Induced
PCD marker	XCP1	3	8.23187	4	Microarray	Induced
PCD marker	XCP1	1	8.3226	5	Microarray	Induced
PCD marker	XCP1	2	7.15093	5	Microarray	Induced
PCD marker	XCP1	3	7.20248	5	Microarray	Induced
PCD marker	XCP1	1	7.32578	6	Microarray	Induced
PCD marker	XCP1	2	6.4245	6	Microarray	Induced
PCD marker	XCP1	3	6.92936	6	Microarray	Induced
PCD marker	XCP1	1	7.84593	7	Microarray	Induced
PCD marker	XCP1	2	3.66039	7	Microarray	Induced
PCD marker	XCP1	3	4.25513	7	Microarray	Induced
PCD marker	XCP2	1	0.652274	0	Microarray	Induced
PCD marker	XCP2	2	0.195916	0	Microarray	Induced
PCD marker	XCP2	3	0.712291	0	Microarray	Induced
PCD marker	XCP2	1	0.321066	1	Microarray	Induced
PCD marker	XCP2	2	0.312077	1	Microarray	Induced
PCD marker	XCP2	3	0.355517	1	Microarray	Induced
PCD marker	XCP2	1	0.473013	2	Microarray	Induced
PCD marker	XCP2	2	0.0457055	2	Microarray	Induced
PCD marker	XCP2	3	0.408306	2	Microarray	Induced
PCD marker	XCP2	1	0.711473	2.5	Microarray	Induced
PCD marker	XCP2	2	0.688026	2.5	Microarray	Induced
PCD marker	XCP2	3	0.377599	2.5	Microarray	Induced
PCD marker	XCP2	1	5.51625	3	Microarray	Induced
PCD marker	XCP2	2	3.85851	3	Microarray	Induced
PCD marker	XCP2	3	4.28672	3	Microarray	Induced
PCD marker	XCP2	1	6.88779	4	Microarray	Induced
PCD marker	XCP2	2	7.17269	4	Microarray	Induced
PCD marker	XCP2	3	7.20833	4	Microarray	Induced
PCD marker	XCP2	1	7.22434	5	Microarray	Induced
PCD marker	XCP2	2	5.99629	5	Microarray	Induced
PCD marker	XCP2	3	5.44422	5	Microarray	Induced
PCD marker	XCP2	1	6.29951	6	Microarray	Induced
PCD marker	XCP2	2	4.81733	6	Microarray	Induced
PCD marker	XCP2	3	4.82827	6	Microarray	Induced
PCD marker	XCP2	1	7.10913	7	Microarray	Induced
PCD marker	XCP2	2	2.26839	7	Microarray	Induced
PCD marker	XCP2	3	2.79862	7	Microarray	Induced
LAC	LAC1	1	0.390204	0	Microarray	Induced
LAC	LAC1	2	0.323403	0	Microarray	Induced
LAC	LAC1	3	0.522068	0	Microarray	Induced
LAC	LAC1	1	0.183601	1	Microarray	Induced
LAC	LAC1	2	0.378725	1	Microarray	Induced
LAC	LAC1	3	0.48082	1	Microarray	Induced
LAC	LAC1	1	0.387813	2	Microarray	Induced
LAC	LAC1	2	0.591037	2	Microarray	Induced
LAC	LAC1	3	0.327957	2	Microarray	Induced
LAC	LAC1	1	0.417876	2.5	Microarray	Induced
LAC	LAC1	2	0.351178	2.5	Microarray	Induced
LAC	LAC1	3	0.626691	2.5	Microarray	Induced
LAC	LAC1	1	0.331458	3	Microarray	Induced
LAC	LAC1	2	0.217934	3	Microarray	Induced
LAC	LAC1	3	0.104574	3	Microarray	Induced
LAC	LAC1	1	0.424876	4	Microarray	Induced
LAC	LAC1	2	0.296737	4	Microarray	Induced
LAC	LAC1	3	0.144911	4	Microarray	Induced
LAC	LAC1	1	0.295578	5	Microarray	Induced
LAC	LAC1	2	0.220998	5	Microarray	Induced
LAC	LAC1	3	0.363595	5	Microarray	Induced
LAC	LAC1	1	0.477177	6	Microarray	Induced
LAC	LAC1	2	0.453763	6	Microarray	Induced
LAC	LAC1	3	0.164121	6	Microarray	Induced
LAC	LAC1	1	0.0767034	7	Microarray	Induced
LAC	LAC1	2	0.323403	7	Microarray	Induced
LAC	LAC1	3	0.267238	7	Microarray	Induced
LAC	LAC2	1	0.172107	0	Microarray	Induced
LAC	LAC2	2	0.0172152	0	Microarray	Induced
LAC	LAC2	3	0.0791976	0	Microarray	Induced
LAC	LAC2	1	0.290619	1	Microarray	Induced
LAC	LAC2	2	0.248191	1	Microarray	Induced
LAC	LAC2	3	0.254375	1	Microarray	Induced
LAC	LAC2	1	0.388421	2	Microarray	Induced
LAC	LAC2	2	0.2512	2	Microarray	Induced
LAC	LAC2	3	0.186864	2	Microarray	Induced
LAC	LAC2	1	0.0235439	2.5	Microarray	Induced
LAC	LAC2	2	0.281558	2.5	Microarray	Induced
LAC	LAC2	3	0.18527	2.5	Microarray	Induced
LAC	LAC2	1	0.150141	3	Microarray	Induced
LAC	LAC2	2	0.193997	3	Microarray	Induced
LAC	LAC2	3	0.260085	3	Microarray	Induced
LAC	LAC2	1	0.313753	4	Microarray	Induced
LAC	LAC2	2	0.401174	4	Microarray	Induced
LAC	LAC2	3	0.258633	4	Microarray	Induced
LAC	LAC2	1	0.205861	5	Microarray	Induced
LAC	LAC2	2	0.344009	5	Microarray	Induced
LAC	LAC2	3	0.292206	5	Microarray	Induced
LAC	LAC2	1	0.238813	6	Microarray	Induced
LAC	LAC2	2	0.115805	6	Microarray	Induced
LAC	LAC2	3	0.153766	6	Microarray	Induced
LAC	LAC2	1	0.164228	7	Microarray	Induced
LAC	LAC2	2	0.46276	7	Microarray	Induced
LAC	LAC2	3	0.198615	7	Microarray	Induced
LAC	LAC3	1	0.158229	0	Microarray	Induced
LAC	LAC3	2	0.370267	0	Microarray	Induced
LAC	LAC3	3	0.0850072	0	Microarray	Induced
LAC	LAC3	1	0.0991532	1	Microarray	Induced
LAC	LAC3	2	0.100309	1	Microarray	Induced
LAC	LAC3	3	0	1	Microarray	Induced
LAC	LAC3	1	0.29114	2	Microarray	Induced
LAC	LAC3	2	0.113079	2	Microarray	Induced
LAC	LAC3	3	0.230372	2	Microarray	Induced
LAC	LAC3	1	0.395697	2.5	Microarray	Induced
LAC	LAC3	2	0	2.5	Microarray	Induced
LAC	LAC3	3	0.0385363	2.5	Microarray	Induced
LAC	LAC3	1	0	3	Microarray	Induced
LAC	LAC3	2	0.0465387	3	Microarray	Induced
LAC	LAC3	3	0.116873	3	Microarray	Induced
LAC	LAC3	1	0.0894896	4	Microarray	Induced
LAC	LAC3	2	0.140034	4	Microarray	Induced
LAC	LAC3	3	0.377759	4	Microarray	Induced
LAC	LAC3	1	0.00847342	5	Microarray	Induced
LAC	LAC3	2	0.0920796	5	Microarray	Induced
LAC	LAC3	3	0.273079	5	Microarray	Induced
LAC	LAC3	1	0	6	Microarray	Induced
LAC	LAC3	2	0.305511	6	Microarray	Induced
LAC	LAC3	3	0.0385363	6	Microarray	Induced
LAC	LAC3	1	0	7	Microarray	Induced
LAC	LAC3	2	0.444374	7	Microarray	Induced
LAC	LAC3	3	0.00798537	7	Microarray	Induced
LAC	LAC4	1	0.680701	0	Microarray	Induced
LAC	LAC4	2	0.26365	0	Microarray	Induced
LAC	LAC4	3	0.876141	0	Microarray	Induced
LAC	LAC4	1	0.43717	1	Microarray	Induced
LAC	LAC4	2	0.580513	1	Microarray	Induced
LAC	LAC4	3	0.719199	1	Microarray	Induced
LAC	LAC4	1	0.548015	2	Microarray	Induced
LAC	LAC4	2	0.288029	2	Microarray	Induced
LAC	LAC4	3	0.549675	2	Microarray	Induced
LAC	LAC4	1	0.677519	2.5	Microarray	Induced
LAC	LAC4	2	0.66518	2.5	Microarray	Induced
LAC	LAC4	3	0.94127	2.5	Microarray	Induced
LAC	LAC4	1	3.33204	3	Microarray	Induced
LAC	LAC4	2	3.04605	3	Microarray	Induced
LAC	LAC4	3	3.28075	3	Microarray	Induced
LAC	LAC4	1	4.46367	4	Microarray	Induced
LAC	LAC4	2	4.76901	4	Microarray	Induced
LAC	LAC4	3	5.68592	4	Microarray	Induced
LAC	LAC4	1	3.94231	5	Microarray	Induced
LAC	LAC4	2	3.08172	5	Microarray	Induced
LAC	LAC4	3	3.68884	5	Microarray	Induced
LAC	LAC4	1	2.85336	6	Microarray	Induced
LAC	LAC4	2	1.6865	6	Microarray	Induced
LAC	LAC4	3	3.24667	6	Microarray	Induced
LAC	LAC4	1	4.69134	7	Microarray	Induced
LAC	LAC4	2	0.961758	7	Microarray	Induced
LAC	LAC4	3	1.11613	7	Microarray	Induced
LAC	LAC5	1	0.119422	0	Microarray	Induced
LAC	LAC5	2	0.37607	0	Microarray	Induced
LAC	LAC5	3	0.411272	0	Microarray	Induced
LAC	LAC5	1	0.344205	1	Microarray	Induced
LAC	LAC5	2	0.248191	1	Microarray	Induced
LAC	LAC5	3	0.342188	1	Microarray	Induced
LAC	LAC5	1	0.299596	2	Microarray	Induced
LAC	LAC5	2	0.624098	2	Microarray	Induced
LAC	LAC5	3	0.103686	2	Microarray	Induced
LAC	LAC5	1	0.256285	2.5	Microarray	Induced
LAC	LAC5	2	0.475769	2.5	Microarray	Induced
LAC	LAC5	3	0.563882	2.5	Microarray	Induced
LAC	LAC5	1	1.18715	3	Microarray	Induced
LAC	LAC5	2	1.76758	3	Microarray	Induced
LAC	LAC5	3	2.36188	3	Microarray	Induced
LAC	LAC5	1	2.65154	4	Microarray	Induced
LAC	LAC5	2	2.88603	4	Microarray	Induced
LAC	LAC5	3	4.40563	4	Microarray	Induced
LAC	LAC5	1	2.18641	5	Microarray	Induced
LAC	LAC5	2	2.44682	5	Microarray	Induced
LAC	LAC5	3	3.47561	5	Microarray	Induced
LAC	LAC5	1	1.96019	6	Microarray	Induced
LAC	LAC5	2	1.22123	6	Microarray	Induced
LAC	LAC5	3	2.27879	6	Microarray	Induced
LAC	LAC5	1	3.71532	7	Microarray	Induced
LAC	LAC5	2	0.807664	7	Microarray	Induced
LAC	LAC5	3	0.551707	7	Microarray	Induced
LAC	LAC6	1	0.130374	0	Microarray	Induced
LAC	LAC6	2	0.0298983	0	Microarray	Induced
LAC	LAC6	3	0.205603	0	Microarray	Induced
LAC	LAC6	1	0.162262	1	Microarray	Induced
LAC	LAC6	2	0.294897	1	Microarray	Induced
LAC	LAC6	3	0.176831	1	Microarray	Induced
LAC	LAC6	1	0.369591	2	Microarray	Induced
LAC	LAC6	2	0.517941	2	Microarray	Induced
LAC	LAC6	3	0.434482	2	Microarray	Induced
LAC	LAC6	1	0.0726505	2.5	Microarray	Induced
LAC	LAC6	2	0.13487	2.5	Microarray	Induced
LAC	LAC6	3	0.651149	2.5	Microarray	Induced
LAC	LAC6	1	0.163969	3	Microarray	Induced
LAC	LAC6	2	0.284411	3	Microarray	Induced
LAC	LAC6	3	0.402964	3	Microarray	Induced
LAC	LAC6	1	0.367217	4	Microarray	Induced
LAC	LAC6	2	0.404987	4	Microarray	Induced
LAC	LAC6	3	0.490449	4	Microarray	Induced
LAC	LAC6	1	0.346097	5	Microarray	Induced
LAC	LAC6	2	0.269737	5	Microarray	Induced
LAC	LAC6	3	0.361144	5	Microarray	Induced
LAC	LAC6	1	0.268199	6	Microarray	Induced
LAC	LAC6	2	0.112546	6	Microarray	Induced
LAC	LAC6	3	0.350639	6	Microarray	Induced
LAC	LAC6	1	0.249174	7	Microarray	Induced
LAC	LAC6	2	0.339165	7	Microarray	Induced
LAC	LAC6	3	0.202875	7	Microarray	Induced
LAC	LAC7	1	0.356079	0	Microarray	Induced
LAC	LAC7	2	0.0247616	0	Microarray	Induced
LAC	LAC7	3	0.0576793	0	Microarray	Induced
LAC	LAC7	1	0.155659	1	Microarray	Induced
LAC	LAC7	2	0.30897	1	Microarray	Induced
LAC	LAC7	3	0.282902	1	Microarray	Induced
LAC	LAC7	1	0.211204	2	Microarray	Induced
LAC	LAC7	2	0.288029	2	Microarray	Induced
LAC	LAC7	3	0.411054	2	Microarray	Induced
LAC	LAC7	1	0.344939	2.5	Microarray	Induced
LAC	LAC7	2	0.165003	2.5	Microarray	Induced
LAC	LAC7	3	0.505077	2.5	Microarray	Induced
LAC	LAC7	1	0.352655	3	Microarray	Induced
LAC	LAC7	2	0.285464	3	Microarray	Induced
LAC	LAC7	3	0.271551	3	Microarray	Induced
LAC	LAC7	1	0.471399	4	Microarray	Induced
LAC	LAC7	2	0.210659	4	Microarray	Induced
LAC	LAC7	3	0.233898	4	Microarray	Induced
LAC	LAC7	1	0.360913	5	Microarray	Induced
LAC	LAC7	2	0.27179	5	Microarray	Induced
LAC	LAC7	3	0.210126	5	Microarray	Induced
LAC	LAC7	1	0.455372	6	Microarray	Induced
LAC	LAC7	2	0	6	Microarray	Induced
LAC	LAC7	3	0.2628	6	Microarray	Induced
LAC	LAC7	1	0.105441	7	Microarray	Induced
LAC	LAC7	2	0.288029	7	Microarray	Induced
LAC	LAC7	3	0.419614	7	Microarray	Induced
LAC	LAC8	1	2.6236	0	Microarray	Induced
LAC	LAC8	2	3.27914	0	Microarray	Induced
LAC	LAC8	3	3.40163	0	Microarray	Induced
LAC	LAC8	1	1.51504	1	Microarray	Induced
LAC	LAC8	2	1.51504	1	Microarray	Induced
LAC	LAC8	3	1.4927	1	Microarray	Induced
LAC	LAC8	1	1.34725	2	Microarray	Induced
LAC	LAC8	2	1.84051	2	Microarray	Induced
LAC	LAC8	3	1.51504	2	Microarray	Induced
LAC	LAC8	1	1.04516	2.5	Microarray	Induced
LAC	LAC8	2	1.9008	2.5	Microarray	Induced
LAC	LAC8	3	1.63145	2.5	Microarray	Induced
LAC	LAC8	1	1.31093	3	Microarray	Induced
LAC	LAC8	2	1.63447	3	Microarray	Induced
LAC	LAC8	3	0.711407	3	Microarray	Induced
LAC	LAC8	1	1.05406	4	Microarray	Induced
LAC	LAC8	2	0.985105	4	Microarray	Induced
LAC	LAC8	3	1.00207	4	Microarray	Induced
LAC	LAC8	1	1.23901	5	Microarray	Induced
LAC	LAC8	2	1.53086	5	Microarray	Induced
LAC	LAC8	3	1.54358	5	Microarray	Induced
LAC	LAC8	1	1.3488	6	Microarray	Induced
LAC	LAC8	2	1.41653	6	Microarray	Induced
LAC	LAC8	3	1.7164	6	Microarray	Induced
LAC	LAC8	1	0.927743	7	Microarray	Induced
LAC	LAC8	2	1.38869	7	Microarray	Induced
LAC	LAC8	3	1.90856	7	Microarray	Induced
LAC	LAC9	1		0	Microarray	Induced
LAC	LAC9	2		0	Microarray	Induced
LAC	LAC9	3		0	Microarray	Induced
LAC	LAC9	1		1	Microarray	Induced
LAC	LAC9	2		1	Microarray	Induced
LAC	LAC9	3		1	Microarray	Induced
LAC	LAC9	1		2	Microarray	Induced
LAC	LAC9	2		2	Microarray	Induced
LAC	LAC9	3		2	Microarray	Induced
LAC	LAC9	1		2.5	Microarray	Induced
LAC	LAC9	2		2.5	Microarray	Induced
LAC	LAC9	3		2.5	Microarray	Induced
LAC	LAC9	1		3	Microarray	Induced
LAC	LAC9	2		3	Microarray	Induced
LAC	LAC9	3		3	Microarray	Induced
LAC	LAC9	1		4	Microarray	Induced
LAC	LAC9	2		4	Microarray	Induced
LAC	LAC9	3		4	Microarray	Induced
LAC	LAC9	1		5	Microarray	Induced
LAC	LAC9	2		5	Microarray	Induced
LAC	LAC9	3		5	Microarray	Induced
LAC	LAC9	1		6	Microarray	Induced
LAC	LAC9	2		6	Microarray	Induced
LAC	LAC9	3		6	Microarray	Induced
LAC	LAC9	1		7	Microarray	Induced
LAC	LAC9	2		7	Microarray	Induced
LAC	LAC9	3		7	Microarray	Induced
LAC	LAC10	1	0.127244	0	Microarray	Induced
LAC	LAC10	2	0.312695	0	Microarray	Induced
LAC	LAC10	3	0.195241	0	Microarray	Induced
LAC	LAC10	1	0.0853532	1	Microarray	Induced
LAC	LAC10	2	0.437678	1	Microarray	Induced
LAC	LAC10	3	0.155066	1	Microarray	Induced
LAC	LAC10	1	0.193422	2	Microarray	Induced
LAC	LAC10	2	0.427605	2	Microarray	Induced
LAC	LAC10	3	0.27498	2	Microarray	Induced
LAC	LAC10	1	0.42511	2.5	Microarray	Induced
LAC	LAC10	2	0.692328	2.5	Microarray	Induced
LAC	LAC10	3	0.346499	2.5	Microarray	Induced
LAC	LAC10	1	0.806517	3	Microarray	Induced
LAC	LAC10	2	1.47225	3	Microarray	Induced
LAC	LAC10	3	1.01368	3	Microarray	Induced
LAC	LAC10	1	1.77797	4	Microarray	Induced
LAC	LAC10	2	3.14407	4	Microarray	Induced
LAC	LAC10	3	3.71807	4	Microarray	Induced
LAC	LAC10	1	1.97343	5	Microarray	Induced
LAC	LAC10	2	1.98579	5	Microarray	Induced
LAC	LAC10	3	2.48164	5	Microarray	Induced
LAC	LAC10	1	0.852896	6	Microarray	Induced
LAC	LAC10	2	0.739255	6	Microarray	Induced
LAC	LAC10	3	1.68468	6	Microarray	Induced
LAC	LAC10	1	2.26606	7	Microarray	Induced
LAC	LAC10	2	0.498014	7	Microarray	Induced
LAC	LAC10	3	0.390159	7	Microarray	Induced
LAC	LAC11	1	0.772354	0	Microarray	Induced
LAC	LAC11	2	0.551883	0	Microarray	Induced
LAC	LAC11	3	0.843045	0	Microarray	Induced
LAC	LAC11	1	0.573535	1	Microarray	Induced
LAC	LAC11	2	0.855154	1	Microarray	Induced
LAC	LAC11	3	0.987073	1	Microarray	Induced
LAC	LAC11	1	0.955231	2	Microarray	Induced
LAC	LAC11	2	0.50503	2	Microarray	Induced
LAC	LAC11	3	0.872016	2	Microarray	Induced
LAC	LAC11	1	0.53216	2.5	Microarray	Induced
LAC	LAC11	2	0.826573	2.5	Microarray	Induced
LAC	LAC11	3	0.771468	2.5	Microarray	Induced
LAC	LAC11	1	4.30461	3	Microarray	Induced
LAC	LAC11	2	2.62242	3	Microarray	Induced
LAC	LAC11	3	3.3152	3	Microarray	Induced
LAC	LAC11	1	5.72184	4	Microarray	Induced
LAC	LAC11	2	4.42197	4	Microarray	Induced
LAC	LAC11	3	5.87213	4	Microarray	Induced
LAC	LAC11	1	5.9205	5	Microarray	Induced
LAC	LAC11	2	3.06847	5	Microarray	Induced
LAC	LAC11	3	4.44751	5	Microarray	Induced
LAC	LAC11	1	5.13597	6	Microarray	Induced
LAC	LAC11	2	2.37516	6	Microarray	Induced
LAC	LAC11	3	4.14775	6	Microarray	Induced
LAC	LAC11	1	6.2516	7	Microarray	Induced
LAC	LAC11	2	1.77147	7	Microarray	Induced
LAC	LAC11	3	2.48449	7	Microarray	Induced
LAC	LAC12	1	0.897566	0	Microarray	Induced
LAC	LAC12	2	0.820935	0	Microarray	Induced
LAC	LAC12	3	0.827354	0	Microarray	Induced
LAC	LAC12	1	1.45065	1	Microarray	Induced
LAC	LAC12	2	0.831807	1	Microarray	Induced
LAC	LAC12	3	0.496106	1	Microarray	Induced
LAC	LAC12	1	2.01032	2	Microarray	Induced
LAC	LAC12	2	1.33775	2	Microarray	Induced
LAC	LAC12	3	1.51287	2	Microarray	Induced
LAC	LAC12	1	1.68956	2.5	Microarray	Induced
LAC	LAC12	2	1.28886	2.5	Microarray	Induced
LAC	LAC12	3	1.42508	2.5	Microarray	Induced
LAC	LAC12	1	4.57322	3	Microarray	Induced
LAC	LAC12	2	4.69157	3	Microarray	Induced
LAC	LAC12	3	4.75196	3	Microarray	Induced
LAC	LAC12	1	5.16763	4	Microarray	Induced
LAC	LAC12	2	5.5383	4	Microarray	Induced
LAC	LAC12	3	6.17593	4	Microarray	Induced
LAC	LAC12	1	5.29615	5	Microarray	Induced
LAC	LAC12	2	5.07943	5	Microarray	Induced
LAC	LAC12	3	5.2551	5	Microarray	Induced
LAC	LAC12	1	4.53334	6	Microarray	Induced
LAC	LAC12	2	3.74293	6	Microarray	Induced
LAC	LAC12	3	4.53832	6	Microarray	Induced
LAC	LAC12	1	5.26833	7	Microarray	Induced
LAC	LAC12	2	2.13185	7	Microarray	Induced
LAC	LAC12	3	2.84755	7	Microarray	Induced
LAC	LAC13	1	1.57531	0	Microarray	Induced
LAC	LAC13	2	2.57658	0	Microarray	Induced
LAC	LAC13	3	1.36653	0	Microarray	Induced
LAC	LAC13	1	1.40134	1	Microarray	Induced
LAC	LAC13	2	1.49824	1	Microarray	Induced
LAC	LAC13	3	0.974514	1	Microarray	Induced
LAC	LAC13	1	1.11664	2	Microarray	Induced
LAC	LAC13	2	1.9043	2	Microarray	Induced
LAC	LAC13	3	1.87445	2	Microarray	Induced
LAC	LAC13	1	1.46364	2.5	Microarray	Induced
LAC	LAC13	2	1.77084	2.5	Microarray	Induced
LAC	LAC13	3	1.6596	2.5	Microarray	Induced
LAC	LAC13	1	0.972096	3	Microarray	Induced
LAC	LAC13	2	1.50509	3	Microarray	Induced
LAC	LAC13	3	1.57531	3	Microarray	Induced
LAC	LAC13	1	1.07559	4	Microarray	Induced
LAC	LAC13	2	2.88347	4	Microarray	Induced
LAC	LAC13	3	1.73806	4	Microarray	Induced
LAC	LAC13	1	1.27926	5	Microarray	Induced
LAC	LAC13	2	2.07855	5	Microarray	Induced
LAC	LAC13	3	1.42937	5	Microarray	Induced
LAC	LAC13	1	1.45474	6	Microarray	Induced
LAC	LAC13	2	1.96716	6	Microarray	Induced
LAC	LAC13	3	1.59852	6	Microarray	Induced
LAC	LAC13	1	1.56961	7	Microarray	Induced
LAC	LAC13	2	1.781	7	Microarray	Induced
LAC	LAC13	3	1.57531	7	Microarray	Induced
LAC	LAC14	1	0.371855	0	Microarray	Induced
LAC	LAC14	2	0.400784	0	Microarray	Induced
LAC	LAC14	3	0.417542	0	Microarray	Induced
LAC	LAC14	1	0.492506	1	Microarray	Induced
LAC	LAC14	2	0.506829	1	Microarray	Induced
LAC	LAC14	3	0.510961	1	Microarray	Induced
LAC	LAC14	1	0.686557	2	Microarray	Induced
LAC	LAC14	2	0.439604	2	Microarray	Induced
LAC	LAC14	3	0.0868222	2	Microarray	Induced
LAC	LAC14	1	0.659428	2.5	Microarray	Induced
LAC	LAC14	2	0.606315	2.5	Microarray	Induced
LAC	LAC14	3	0.919721	2.5	Microarray	Induced
LAC	LAC14	1	0.491458	3	Microarray	Induced
LAC	LAC14	2	0.547151	3	Microarray	Induced
LAC	LAC14	3	0.554789	3	Microarray	Induced
LAC	LAC14	1	0.66741	4	Microarray	Induced
LAC	LAC14	2	0.620078	4	Microarray	Induced
LAC	LAC14	3	0.649164	4	Microarray	Induced
LAC	LAC14	1	1.03885	5	Microarray	Induced
LAC	LAC14	2	0.411982	5	Microarray	Induced
LAC	LAC14	3	0.500734	5	Microarray	Induced
LAC	LAC14	1	0.88117	6	Microarray	Induced
LAC	LAC14	2	1.07791	6	Microarray	Induced
LAC	LAC14	3	0.719807	6	Microarray	Induced
LAC	LAC14	1	0.383113	7	Microarray	Induced
LAC	LAC14	2	0.354312	7	Microarray	Induced
LAC	LAC14	3	0.606315	7	Microarray	Induced
LAC	LAC15	1	0.279687	0	Microarray	Induced
LAC	LAC15	2	0.422284	0	Microarray	Induced
LAC	LAC15	3	0.374534	0	Microarray	Induced
LAC	LAC15	1	0.340944	1	Microarray	Induced
LAC	LAC15	2	0.249588	1	Microarray	Induced
LAC	LAC15	3	0.242072	1	Microarray	Induced
LAC	LAC15	1	0.354215	2	Microarray	Induced
LAC	LAC15	2	0.230366	2	Microarray	Induced
LAC	LAC15	3	0.344198	2	Microarray	Induced
LAC	LAC15	1	0.232805	2.5	Microarray	Induced
LAC	LAC15	2	0.420744	2.5	Microarray	Induced
LAC	LAC15	3	0.12589	2.5	Microarray	Induced
LAC	LAC15	1	0.0874658	3	Microarray	Induced
LAC	LAC15	2	0.0452799	3	Microarray	Induced
LAC	LAC15	3	0.243226	3	Microarray	Induced
LAC	LAC15	1	0.242072	4	Microarray	Induced
LAC	LAC15	2	0.178443	4	Microarray	Induced
LAC	LAC15	3	0.41941	4	Microarray	Induced
LAC	LAC15	1	0.105846	5	Microarray	Induced
LAC	LAC15	2	0.045885	5	Microarray	Induced
LAC	LAC15	3	0.225012	5	Microarray	Induced
LAC	LAC15	1	0.329653	6	Microarray	Induced
LAC	LAC15	2	0.683164	6	Microarray	Induced
LAC	LAC15	3	0.00632077	6	Microarray	Induced
LAC	LAC15	1	0.113805	7	Microarray	Induced
LAC	LAC15	2	0.432421	7	Microarray	Induced
LAC	LAC15	3	0.586355	7	Microarray	Induced
LAC	LAC16	1	0.0960615	0	Microarray	Induced
LAC	LAC16	2	0.195498	0	Microarray	Induced
LAC	LAC16	3	0.132168	0	Microarray	Induced
LAC	LAC16	1	0.0748643	1	Microarray	Induced
LAC	LAC16	2	0.239786	1	Microarray	Induced
LAC	LAC16	3	0.150141	1	Microarray	Induced
LAC	LAC16	1	0.169453	2	Microarray	Induced
LAC	LAC16	2	0.0536633	2	Microarray	Induced
LAC	LAC16	3	0.118209	2	Microarray	Induced
LAC	LAC16	1	0.182862	2.5	Microarray	Induced
LAC	LAC16	2	0.348097	2.5	Microarray	Induced
LAC	LAC16	3	0.484602	2.5	Microarray	Induced
LAC	LAC16	1	0.20251	3	Microarray	Induced
LAC	LAC16	2	0.168441	3	Microarray	Induced
LAC	LAC16	3	0.178865	3	Microarray	Induced
LAC	LAC16	1	0.183601	4	Microarray	Induced
LAC	LAC16	2	0.270714	4	Microarray	Induced
LAC	LAC16	3	0.207006	4	Microarray	Induced
LAC	LAC16	1	0.167678	5	Microarray	Induced
LAC	LAC16	2	0	5	Microarray	Induced
LAC	LAC16	3	0.195498	5	Microarray	Induced
LAC	LAC16	1	0.25794	6	Microarray	Induced
LAC	LAC16	2	0.439121	6	Microarray	Induced
LAC	LAC16	3	0.150141	6	Microarray	Induced
LAC	LAC16	1	0.165781	7	Microarray	Induced
LAC	LAC16	2	0.571811	7	Microarray	Induced
LAC	LAC16	3	0.195498	7	Microarray	Induced
LAC	LAC17	1	0.230846	0	Microarray	Induced
LAC	LAC17	2	0.230317	0	Microarray	Induced
LAC	LAC17	3	0.399106	0	Microarray	Induced
LAC	LAC17	1	0.29689	1	Microarray	Induced
LAC	LAC17	2	0.562971	1	Microarray	Induced
LAC	LAC17	3	0.399147	1	Microarray	Induced
LAC	LAC17	1	0.505322	2	Microarray	Induced
LAC	LAC17	2	0.542201	2	Microarray	Induced
LAC	LAC17	3	0.261279	2	Microarray	Induced
LAC	LAC17	1	0.344145	2.5	Microarray	Induced
LAC	LAC17	2	1.27339	2.5	Microarray	Induced
LAC	LAC17	3	0.729364	2.5	Microarray	Induced
LAC	LAC17	1	1.9801	3	Microarray	Induced
LAC	LAC17	2	1.34107	3	Microarray	Induced
LAC	LAC17	3	1.25119	3	Microarray	Induced
LAC	LAC17	1	3.68721	4	Microarray	Induced
LAC	LAC17	2	2.56122	4	Microarray	Induced
LAC	LAC17	3	3.88142	4	Microarray	Induced
LAC	LAC17	1	3.01263	5	Microarray	Induced
LAC	LAC17	2	2.17038	5	Microarray	Induced
LAC	LAC17	3	2.09168	5	Microarray	Induced
LAC	LAC17	1	1.67542	6	Microarray	Induced
LAC	LAC17	2	1.67484	6	Microarray	Induced
LAC	LAC17	3	1.68796	6	Microarray	Induced
LAC	LAC17	1	4.07226	7	Microarray	Induced
LAC	LAC17	2	0.350955	7	Microarray	Induced
LAC	LAC17	3	0.732385	7	Microarray	Induced
phenylpropanoid	CCR1	1	6.60797	0	Microarray	Induced
phenylpropanoid	CCR1	2	5.84045	0	Microarray	Induced
phenylpropanoid	CCR1	3	6.87411	0	Microarray	Induced
phenylpropanoid	CCR1	1	5.9312	1	Microarray	Induced
phenylpropanoid	CCR1	2	7.07588	1	Microarray	Induced
phenylpropanoid	CCR1	3	7.27993	1	Microarray	Induced
phenylpropanoid	CCR1	1	6.96794	2	Microarray	Induced
phenylpropanoid	CCR1	2	6.5653	2	Microarray	Induced
phenylpropanoid	CCR1	3	6.71147	2	Microarray	Induced
phenylpropanoid	CCR1	1	7.00851	2.5	Microarray	Induced
phenylpropanoid	CCR1	2	6.97484	2.5	Microarray	Induced
phenylpropanoid	CCR1	3	7.05254	2.5	Microarray	Induced
phenylpropanoid	CCR1	1	7.37781	3	Microarray	Induced
phenylpropanoid	CCR1	2	7.2093	3	Microarray	Induced
phenylpropanoid	CCR1	3	7.38869	3	Microarray	Induced
phenylpropanoid	CCR1	1	7.47924	4	Microarray	Induced
phenylpropanoid	CCR1	2	6.44508	4	Microarray	Induced
phenylpropanoid	CCR1	3	7.80474	4	Microarray	Induced
phenylpropanoid	CCR1	1	7.39513	5	Microarray	Induced
phenylpropanoid	CCR1	2	6.54429	5	Microarray	Induced
phenylpropanoid	CCR1	3	7.16761	5	Microarray	Induced
phenylpropanoid	CCR1	1	7.28057	6	Microarray	Induced
phenylpropanoid	CCR1	2	6.2764	6	Microarray	Induced
phenylpropanoid	CCR1	3	7.18244	6	Microarray	Induced
phenylpropanoid	CCR1	1	7.03212	7	Microarray	Induced
phenylpropanoid	CCR1	2	6.26903	7	Microarray	Induced
phenylpropanoid	CCR1	3	6.89935	7	Microarray	Induced
phenylpropanoid	F5H1	1		0	Microarray	Induced
phenylpropanoid	F5H1	2		0	Microarray	Induced
phenylpropanoid	F5H1	3		0	Microarray	Induced
phenylpropanoid	F5H1	1		1	Microarray	Induced
phenylpropanoid	F5H1	2		1	Microarray	Induced
phenylpropanoid	F5H1	3		1	Microarray	Induced
phenylpropanoid	F5H1	1		2	Microarray	Induced
phenylpropanoid	F5H1	2		2	Microarray	Induced
phenylpropanoid	F5H1	3		2	Microarray	Induced
phenylpropanoid	F5H1	1		2.5	Microarray	Induced
phenylpropanoid	F5H1	2		2.5	Microarray	Induced
phenylpropanoid	F5H1	3		2.5	Microarray	Induced
phenylpropanoid	F5H1	1		3	Microarray	Induced
phenylpropanoid	F5H1	2		3	Microarray	Induced
phenylpropanoid	F5H1	3		3	Microarray	Induced
phenylpropanoid	F5H1	1		4	Microarray	Induced
phenylpropanoid	F5H1	2		4	Microarray	Induced
phenylpropanoid	F5H1	3		4	Microarray	Induced
phenylpropanoid	F5H1	1		5	Microarray	Induced
phenylpropanoid	F5H1	2		5	Microarray	Induced
phenylpropanoid	F5H1	3		5	Microarray	Induced
phenylpropanoid	F5H1	1		6	Microarray	Induced
phenylpropanoid	F5H1	2		6	Microarray	Induced
phenylpropanoid	F5H1	3		6	Microarray	Induced
phenylpropanoid	F5H1	1		7	Microarray	Induced
phenylpropanoid	F5H1	2		7	Microarray	Induced
phenylpropanoid	F5H1	3		7	Microarray	Induced
phenylpropanoid	CAD4	1	1.80943	0	Microarray	Induced
phenylpropanoid	CAD4	2	0.878815	0	Microarray	Induced
phenylpropanoid	CAD4	3	1.13881	0	Microarray	Induced
phenylpropanoid	CAD4	1	1.63447	1	Microarray	Induced
phenylpropanoid	CAD4	2	3.40915	1	Microarray	Induced
phenylpropanoid	CAD4	3	3.67042	1	Microarray	Induced
phenylpropanoid	CAD4	1	1.19375	2	Microarray	Induced
phenylpropanoid	CAD4	2	0.978868	2	Microarray	Induced
phenylpropanoid	CAD4	3	1.27826	2	Microarray	Induced
phenylpropanoid	CAD4	1	0.690672	2.5	Microarray	Induced
phenylpropanoid	CAD4	2	0.992609	2.5	Microarray	Induced
phenylpropanoid	CAD4	3	0.361664	2.5	Microarray	Induced
phenylpropanoid	CAD4	1	0.547535	3	Microarray	Induced
phenylpropanoid	CAD4	2	0.52211	3	Microarray	Induced
phenylpropanoid	CAD4	3	1.11766	3	Microarray	Induced
phenylpropanoid	CAD4	1	0.623356	4	Microarray	Induced
phenylpropanoid	CAD4	2	0.654784	4	Microarray	Induced
phenylpropanoid	CAD4	3	0.649057	4	Microarray	Induced
phenylpropanoid	CAD4	1	0.521557	5	Microarray	Induced
phenylpropanoid	CAD4	2	0.453597	5	Microarray	Induced
phenylpropanoid	CAD4	3	0.59473	5	Microarray	Induced
phenylpropanoid	CAD4	1	0.616474	6	Microarray	Induced
phenylpropanoid	CAD4	2	0.594393	6	Microarray	Induced
phenylpropanoid	CAD4	3	1.05902	6	Microarray	Induced
phenylpropanoid	CAD4	1	0.65474	7	Microarray	Induced
phenylpropanoid	CAD4	2	0.595657	7	Microarray	Induced
phenylpropanoid	CAD4	3	0.587924	7	Microarray	Induced
phenylpropanoid	CAD5	1	0.647386	0	Microarray	Induced
phenylpropanoid	CAD5	2	0.686469	0	Microarray	Induced
phenylpropanoid	CAD5	3	0.900373	0	Microarray	Induced
phenylpropanoid	CAD5	1	1.45675	1	Microarray	Induced
phenylpropanoid	CAD5	2	3.5256	1	Microarray	Induced
phenylpropanoid	CAD5	3	3.57019	1	Microarray	Induced
phenylpropanoid	CAD5	1	0.920191	2	Microarray	Induced
phenylpropanoid	CAD5	2	1.01232	2	Microarray	Induced
phenylpropanoid	CAD5	3	0.883272	2	Microarray	Induced
phenylpropanoid	CAD5	1	0.45066	2.5	Microarray	Induced
phenylpropanoid	CAD5	2	1.06814	2.5	Microarray	Induced
phenylpropanoid	CAD5	3	1.27128	2.5	Microarray	Induced
phenylpropanoid	CAD5	1	0.485571	3	Microarray	Induced
phenylpropanoid	CAD5	2	0.938118	3	Microarray	Induced
phenylpropanoid	CAD5	3	1.13953	3	Microarray	Induced
phenylpropanoid	CAD5	1	1.01946	4	Microarray	Induced
phenylpropanoid	CAD5	2	0.663124	4	Microarray	Induced
phenylpropanoid	CAD5	3	1.24563	4	Microarray	Induced
phenylpropanoid	CAD5	1	0.672812	5	Microarray	Induced
phenylpropanoid	CAD5	2	0.570315	5	Microarray	Induced
phenylpropanoid	CAD5	3	0.6404	5	Microarray	Induced
phenylpropanoid	CAD5	1	0.752194	6	Microarray	Induced
phenylpropanoid	CAD5	2	0.809783	6	Microarray	Induced
phenylpropanoid	CAD5	3	1.00579	6	Microarray	Induced
phenylpropanoid	CAD5	1	0.72878	7	Microarray	Induced
phenylpropanoid	CAD5	2	0.864181	7	Microarray	Induced
phenylpropanoid	CAD5	3	1.18327	7	Microarray	Induced
reference	18S	TC1	0.01	0	RT-qPCR	Control
reference	18S	TC3	0.0122	0	RT-qPCR	Control
reference	18S	TC5	0.00673	0	RT-qPCR	Control
reference	18S	TC1	0.01	1	RT-qPCR	Control
reference	18S	TC3	0.0106	1	RT-qPCR	Control
reference	18S	TC5	0.0135	1	RT-qPCR	Control
reference	18S	TC1	0.02	2	RT-qPCR	Control
reference	18S	TC3	0.012	2	RT-qPCR	Control
reference	18S	TC5	0.0131	2	RT-qPCR	Control
reference	18S	TC1	0.01	3	RT-qPCR	Control
reference	18S	TC3	0.0128	3	RT-qPCR	Control
reference	18S	TC5	0.0138	3	RT-qPCR	Control
reference	18S	TC1	0.01	4	RT-qPCR	Control
reference	18S	TC3	0.00986	4	RT-qPCR	Control
reference	18S	TC5	0.0125	4	RT-qPCR	Control
reference	18S	TC1	0.01	5	RT-qPCR	Control
reference	18S	TC3	0.0128	5	RT-qPCR	Control
reference	18S	TC5	0.0103	5	RT-qPCR	Control
reference	18S	TC1	0.01	6	RT-qPCR	Control
reference	18S	TC3	0.00829	6	RT-qPCR	Control
reference	18S	TC5	0.0107	6	RT-qPCR	Control
reference	18S	TC1	0.01	7	RT-qPCR	Control
reference	18S	TC3	0.00631	7	RT-qPCR	Control
reference	18S	TC5	0.00744	7	RT-qPCR	Control
reference	18S	TC1	0.01	8	RT-qPCR	Control
reference	18S	TC3	0.00462	8	RT-qPCR	Control
reference	18S	TC5	0.00648	8	RT-qPCR	Control
reference	18S	TC1	0.01	9	RT-qPCR	Control
reference	18S	TC3	0.00618	9	RT-qPCR	Control
reference	18S	TC5	0.00686	9	RT-qPCR	Control
reference	Ubi	TC1	0.0271	0	RT-qPCR	Control
reference	Ubi	TC3	0.0076	0	RT-qPCR	Control
reference	Ubi	TC5	0.015	0	RT-qPCR	Control
reference	Ubi	TC1	0.0116	1	RT-qPCR	Control
reference	Ubi	TC3	0.0106	1	RT-qPCR	Control
reference	Ubi	TC5	0.0167	1	RT-qPCR	Control
reference	Ubi	TC1	0.0049	2	RT-qPCR	Control
reference	Ubi	TC3	0.0134	2	RT-qPCR	Control
reference	Ubi	TC5	0.0095	2	RT-qPCR	Control
reference	Ubi	TC1	0.0036	3	RT-qPCR	Control
reference	Ubi	TC3	0.0317	3	RT-qPCR	Control
reference	Ubi	TC5	0.0048	3	RT-qPCR	Control
reference	Ubi	TC1	0.0119	4	RT-qPCR	Control
reference	Ubi	TC3	0.0054	4	RT-qPCR	Control
reference	Ubi	TC5	0.0058	4	RT-qPCR	Control
reference	Ubi	TC1	0.0055	5	RT-qPCR	Control
reference	Ubi	TC3	0.0056	5	RT-qPCR	Control
reference	Ubi	TC5	0.0077	5	RT-qPCR	Control
reference	Ubi	TC1	0.0422	6	RT-qPCR	Control
reference	Ubi	TC3	0.0022	6	RT-qPCR	Control
reference	Ubi	TC5	0.0087	6	RT-qPCR	Control
reference	Ubi	TC1	0.0104	7	RT-qPCR	Control
reference	Ubi	TC3	0.0112	7	RT-qPCR	Control
reference	Ubi	TC5	0.0097	7	RT-qPCR	Control
reference	Ubi	TC1	0.0064	8	RT-qPCR	Control
reference	Ubi	TC3	0.0203	8	RT-qPCR	Control
reference	Ubi	TC5	0.0087	8	RT-qPCR	Control
reference	Ubi	TC1	0.0057	9	RT-qPCR	Control
reference	Ubi	TC3	0.0359	9	RT-qPCR	Control
reference	Ubi	TC5	0.0089	9	RT-qPCR	Control
reference	EF1ɑ	TC1	0.0023	0	RT-qPCR	Control
reference	EF1ɑ	TC3	0.0025	0	RT-qPCR	Control
reference	EF1ɑ	TC5	0.0015	0	RT-qPCR	Control
reference	EF1ɑ	TC1	0.0074	1	RT-qPCR	Control
reference	EF1ɑ	TC3	0.0186	1	RT-qPCR	Control
reference	EF1ɑ	TC5	0.0129	1	RT-qPCR	Control
reference	EF1ɑ	TC1	0.0065	2	RT-qPCR	Control
reference	EF1ɑ	TC3	0.0147	2	RT-qPCR	Control
reference	EF1ɑ	TC5	0.0074	2	RT-qPCR	Control
reference	EF1ɑ	TC1	0.0033	3	RT-qPCR	Control
reference	EF1ɑ	TC3	0.0253	3	RT-qPCR	Control
reference	EF1ɑ	TC5	0.0066	3	RT-qPCR	Control
reference	EF1ɑ	TC1	0.007	4	RT-qPCR	Control
reference	EF1ɑ	TC3	0.004	4	RT-qPCR	Control
reference	EF1ɑ	TC5	0.0037	4	RT-qPCR	Control
reference	EF1ɑ	TC1	0.0041	5	RT-qPCR	Control
reference	EF1ɑ	TC3	0.0051	5	RT-qPCR	Control
reference	EF1ɑ	TC5	0.0052	5	RT-qPCR	Control
reference	EF1ɑ	TC1	0.0079	6	RT-qPCR	Control
reference	EF1ɑ	TC3	0.0031	6	RT-qPCR	Control
reference	EF1ɑ	TC5	0.0038	6	RT-qPCR	Control
reference	EF1ɑ	TC1	0.0015	7	RT-qPCR	Control
reference	EF1ɑ	TC3	0.0044	7	RT-qPCR	Control
reference	EF1ɑ	TC5	0.0039	7	RT-qPCR	Control
reference	EF1ɑ	TC1	0.0024	8	RT-qPCR	Control
reference	EF1ɑ	TC3	0.0063	8	RT-qPCR	Control
reference	EF1ɑ	TC5	0.0027	8	RT-qPCR	Control
reference	EF1ɑ	TC1	0.0015	9	RT-qPCR	Control
reference	EF1ɑ	TC3	0.0073	9	RT-qPCR	Control
reference	EF1ɑ	TC5	0.0021	9	RT-qPCR	Control
reference	18S	TC1	0.01	0	RT-qPCR	Induced
reference	18S	TC3	0.0122	0	RT-qPCR	Induced
reference	18S	TC5	0.00673	0	RT-qPCR	Induced
reference	18S	TC1	0.01	1	RT-qPCR	Induced
reference	18S	TC3	0.00865	1	RT-qPCR	Induced
reference	18S	TC5	0.011	1	RT-qPCR	Induced
reference	18S	TC1	0.01	2	RT-qPCR	Induced
reference	18S	TC3	0.0115	2	RT-qPCR	Induced
reference	18S	TC5	0.0109	2	RT-qPCR	Induced
reference	18S	TC1	0.01	3	RT-qPCR	Induced
reference	18S	TC3	0.0115	3	RT-qPCR	Induced
reference	18S	TC5	0.0124	3	RT-qPCR	Induced
reference	18S	TC1	0.01	4	RT-qPCR	Induced
reference	18S	TC3	0.00959	4	RT-qPCR	Induced
reference	18S	TC5	0.00952	4	RT-qPCR	Induced
reference	18S	TC1	0.01	5	RT-qPCR	Induced
reference	18S	TC3	0.0105	5	RT-qPCR	Induced
reference	18S	TC5	0.0124	5	RT-qPCR	Induced
reference	18S	TC1	0.02	6	RT-qPCR	Induced
reference	18S	TC3	0.021	6	RT-qPCR	Induced
reference	18S	TC5	0.0158	6	RT-qPCR	Induced
reference	18S	TC1	0.01	7	RT-qPCR	Induced
reference	18S	TC3	0.0203	7	RT-qPCR	Induced
reference	18S	TC5	0.0151	7	RT-qPCR	Induced
reference	18S	TC1	0.02	8	RT-qPCR	Induced
reference	18S	TC3	0.0136	8	RT-qPCR	Induced
reference	18S	TC5	0.0144	8	RT-qPCR	Induced
reference	18S	TC1	0.02	9	RT-qPCR	Induced
reference	18S	TC3	0.0185	9	RT-qPCR	Induced
reference	18S	TC5	0.0178	9	RT-qPCR	Induced
reference	Ubi	TC1	0.0271	0	RT-qPCR	Induced
reference	Ubi	TC3	0.0076	0	RT-qPCR	Induced
reference	Ubi	TC5	0.015	0	RT-qPCR	Induced
reference	Ubi	TC1	0.0098	1	RT-qPCR	Induced
reference	Ubi	TC3	0.011	1	RT-qPCR	Induced
reference	Ubi	TC5	0.0216	1	RT-qPCR	Induced
reference	Ubi	TC1	0.0173	2	RT-qPCR	Induced
reference	Ubi	TC3	0.0102	2	RT-qPCR	Induced
reference	Ubi	TC5	0.0214	2	RT-qPCR	Induced
reference	Ubi	TC1	0.0104	3	RT-qPCR	Induced
reference	Ubi	TC3	0.0109	3	RT-qPCR	Induced
reference	Ubi	TC5	0.0132	3	RT-qPCR	Induced
reference	Ubi	TC1	0.0116	4	RT-qPCR	Induced
reference	Ubi	TC3	0.0178	4	RT-qPCR	Induced
reference	Ubi	TC5	0.0089	4	RT-qPCR	Induced
reference	Ubi	TC1	0.008	5	RT-qPCR	Induced
reference	Ubi	TC3	0.0037	5	RT-qPCR	Induced
reference	Ubi	TC5	0.0108	5	RT-qPCR	Induced
reference	Ubi	TC1	0.0075	6	RT-qPCR	Induced
reference	Ubi	TC3	0.0045	6	RT-qPCR	Induced
reference	Ubi	TC5	0.0084	6	RT-qPCR	Induced
reference	Ubi	TC1	0.0102	7	RT-qPCR	Induced
reference	Ubi	TC3	0.0074	7	RT-qPCR	Induced
reference	Ubi	TC5	0.0069	7	RT-qPCR	Induced
reference	Ubi	TC1	0.0104	8	RT-qPCR	Induced
reference	Ubi	TC3	0.0105	8	RT-qPCR	Induced
reference	Ubi	TC5	0.0058	8	RT-qPCR	Induced
reference	Ubi	TC1	0.0051	9	RT-qPCR	Induced
reference	Ubi	TC3	0.0043	9	RT-qPCR	Induced
reference	Ubi	TC5	0.002	9	RT-qPCR	Induced
reference	EF1ɑ	TC1	0.0023	0	RT-qPCR	Induced
reference	EF1ɑ	TC3	0.0025	0	RT-qPCR	Induced
reference	EF1ɑ	TC5	0.0015	0	RT-qPCR	Induced
reference	EF1ɑ	TC1	0.0138	1	RT-qPCR	Induced
reference	EF1ɑ	TC3	0.027	1	RT-qPCR	Induced
reference	EF1ɑ	TC5	0.027	1	RT-qPCR	Induced
reference	EF1ɑ	TC1	0.0152	2	RT-qPCR	Induced
reference	EF1ɑ	TC3	0.0154	2	RT-qPCR	Induced
reference	EF1ɑ	TC5	0.0172	2	RT-qPCR	Induced
reference	EF1ɑ	TC1	0.0145	3	RT-qPCR	Induced
reference	EF1ɑ	TC3	0.0147	3	RT-qPCR	Induced
reference	EF1ɑ	TC5	0.0101	3	RT-qPCR	Induced
reference	EF1ɑ	TC1	0.0073	4	RT-qPCR	Induced
reference	EF1ɑ	TC3	0.0149	4	RT-qPCR	Induced
reference	EF1ɑ	TC5	0.007	4	RT-qPCR	Induced
reference	EF1ɑ	TC1	0.0088	5	RT-qPCR	Induced
reference	EF1ɑ	TC3	0.005	5	RT-qPCR	Induced
reference	EF1ɑ	TC5	0.0079	5	RT-qPCR	Induced
reference	EF1ɑ	TC1	0.0042	6	RT-qPCR	Induced
reference	EF1ɑ	TC3	0.0081	6	RT-qPCR	Induced
reference	EF1ɑ	TC5	0.0092	6	RT-qPCR	Induced
reference	EF1ɑ	TC1	0.0059	7	RT-qPCR	Induced
reference	EF1ɑ	TC3	0.0086	7	RT-qPCR	Induced
reference	EF1ɑ	TC5	0.0071	7	RT-qPCR	Induced
reference	EF1ɑ	TC1	0.005	8	RT-qPCR	Induced
reference	EF1ɑ	TC3	0.0066	8	RT-qPCR	Induced
reference	EF1ɑ	TC5	0.0054	8	RT-qPCR	Induced
reference	EF1ɑ	TC1	0.0029	9	RT-qPCR	Induced
reference	EF1ɑ	TC3	0.0033	9	RT-qPCR	Induced
reference	EF1ɑ	TC5	0.0034	9	RT-qPCR	Induced
PCD marker	XCP1	TC1	0.8262	0	RT-qPCR	Control
PCD marker	XCP1	TC3	0.0856	0	RT-qPCR	Control
PCD marker	XCP1	TC5	0.2706	0	RT-qPCR	Control
PCD marker	XCP1	TC1	0.8262	0	RT-qPCR	Control
PCD marker	XCP1	TC3	0.0856	0	RT-qPCR	Control
PCD marker	XCP1	TC5	0.2706	0	RT-qPCR	Control
PCD marker	XCP1	TC1	0.8262	0	RT-qPCR	Control
PCD marker	XCP1	TC3	0.0856	0	RT-qPCR	Control
PCD marker	XCP1	TC5	0.2706	0	RT-qPCR	Control
PCD marker	XCP1	TC1	0.8262	0	RT-qPCR	Control
PCD marker	XCP1	TC3	0.0856	0	RT-qPCR	Control
PCD marker	XCP1	TC5	0.2706	0	RT-qPCR	Control
PCD marker	XCP1	TC1	0.8262	0	RT-qPCR	Control
PCD marker	XCP1	TC3	0.0856	0	RT-qPCR	Control
PCD marker	XCP1	TC5	0.2706	0	RT-qPCR	Control
PCD marker	XCP1	TC1	0.8262	0	RT-qPCR	Control
PCD marker	XCP1	TC3	0.0856	0	RT-qPCR	Control
PCD marker	XCP1	TC5	0.2706	0	RT-qPCR	Control
PCD marker	XCP1	TC1	0.8262	0	RT-qPCR	Control
PCD marker	XCP1	TC3	0.0856	0	RT-qPCR	Control
PCD marker	XCP1	TC5	0.2706	0	RT-qPCR	Control
PCD marker	XCP1	TC1	0.8262	0	RT-qPCR	Control
PCD marker	XCP1	TC3	0.0856	0	RT-qPCR	Control
PCD marker	XCP1	TC5	0.2706	0	RT-qPCR	Control
PCD marker	XCP1	TC1	0.8262	0	RT-qPCR	Control
PCD marker	XCP1	TC3	0.0856	0	RT-qPCR	Control
PCD marker	XCP1	TC5	0.2706	0	RT-qPCR	Control
PCD marker	XCP1	TC1	0.8262	0	RT-qPCR	Control
PCD marker	XCP1	TC3	0.0856	0	RT-qPCR	Control
PCD marker	XCP1	TC5	0.2706	0	RT-qPCR	Control
PCD marker	XCP1	TC1	0.8262	0	RT-qPCR	Control
PCD marker	XCP1	TC3	0.0856	0	RT-qPCR	Control
PCD marker	XCP1	TC5	0.2706	0	RT-qPCR	Control
PCD marker	XCP1	TC1	0.8262	0	RT-qPCR	Control
PCD marker	XCP1	TC3	0.0856	0	RT-qPCR	Control
PCD marker	XCP1	TC5	0.2706	0	RT-qPCR	Control
PCD marker	XCP1	TC1	0.8262	0	RT-qPCR	Control
PCD marker	XCP1	TC3	0.0856	0	RT-qPCR	Control
PCD marker	XCP1	TC5	0.2706	0	RT-qPCR	Control
PCD marker	XCP1	TC1	0.8262	0	RT-qPCR	Control
PCD marker	XCP1	TC3	0.0856	0	RT-qPCR	Control
PCD marker	XCP1	TC5	0.2706	0	RT-qPCR	Control
PCD marker	XCP1	TC1	0.8262	0	RT-qPCR	Control
PCD marker	XCP1	TC3	0.0856	0	RT-qPCR	Control
PCD marker	XCP1	TC5	0.2706	0	RT-qPCR	Control
PCD marker	XCP1	TC1	0.8262	0	RT-qPCR	Control
PCD marker	XCP1	TC3	0.0856	0	RT-qPCR	Control
PCD marker	XCP1	TC5	0.2706	0	RT-qPCR	Control
PCD marker	XCP1	TC1	0.8262	0	RT-qPCR	Control
PCD marker	XCP1	TC3	0.0856	0	RT-qPCR	Control
PCD marker	XCP1	TC5	0.2706	0	RT-qPCR	Control
PCD marker	XCP1	TC1	0.8262	0	RT-qPCR	Control
PCD marker	XCP1	TC3	0.0856	0	RT-qPCR	Control
PCD marker	XCP1	TC5	0.2706	0	RT-qPCR	Control
PCD marker	XCP1	TC1	0.8262	0	RT-qPCR	Control
PCD marker	XCP1	TC3	0.0856	0	RT-qPCR	Control
PCD marker	XCP1	TC5	0.2706	0	RT-qPCR	Control
PCD marker	XCP1	TC1	0.8262	0	RT-qPCR	Control
PCD marker	XCP1	TC3	0.0856	0	RT-qPCR	Control
PCD marker	XCP1	TC5	0.2706	0	RT-qPCR	Control
PCD marker	XCP1	TC1	0.8262	0	RT-qPCR	Control
PCD marker	XCP1	TC3	0.0856	0	RT-qPCR	Control
PCD marker	XCP1	TC5	0.2706	0	RT-qPCR	Control
PCD marker	XCP1	TC1	0.8262	0	RT-qPCR	Control
PCD marker	XCP1	TC3	0.0856	0	RT-qPCR	Control
PCD marker	XCP1	TC5	0.2706	0	RT-qPCR	Control
PCD marker	XCP1	TC1	0.8262	0	RT-qPCR	Control
PCD marker	XCP1	TC3	0.0856	0	RT-qPCR	Control
PCD marker	XCP1	TC5	0.2706	0	RT-qPCR	Control
PCD marker	XCP1	TC1	0.8262	0	RT-qPCR	Control
PCD marker	XCP1	TC3	0.0856	0	RT-qPCR	Control
PCD marker	XCP1	TC5	0.2706	0	RT-qPCR	Control
PCD marker	XCP1	TC1	0.8262	0	RT-qPCR	Control
PCD marker	XCP1	TC3	0.0856	0	RT-qPCR	Control
PCD marker	XCP1	TC5	0.2706	0	RT-qPCR	Control
PCD marker	XCP1	TC1	0.8262	0	RT-qPCR	Control
PCD marker	XCP1	TC3	0.0856	0	RT-qPCR	Control
PCD marker	XCP1	TC5	0.2706	0	RT-qPCR	Control
PCD marker	XCP1	TC1	0.8262	0	RT-qPCR	Control
PCD marker	XCP1	TC3	0.0856	0	RT-qPCR	Control
PCD marker	XCP1	TC5	0.2706	0	RT-qPCR	Control
PCD marker	XCP1	TC1	0.0474	1	RT-qPCR	Control
PCD marker	XCP1	TC3	0.0156	1	RT-qPCR	Control
PCD marker	XCP1	TC5	0.0272	1	RT-qPCR	Control
PCD marker	XCP1	TC1	0.0474	1	RT-qPCR	Control
PCD marker	XCP1	TC3	0.0156	1	RT-qPCR	Control
PCD marker	XCP1	TC5	0.0272	1	RT-qPCR	Control
PCD marker	XCP1	TC1	0.0474	1	RT-qPCR	Control
PCD marker	XCP1	TC3	0.0156	1	RT-qPCR	Control
PCD marker	XCP1	TC5	0.0272	1	RT-qPCR	Control
PCD marker	XCP1	TC1	0.0474	1	RT-qPCR	Control
PCD marker	XCP1	TC3	0.0156	1	RT-qPCR	Control
PCD marker	XCP1	TC5	0.0272	1	RT-qPCR	Control
PCD marker	XCP1	TC1	0.0474	1	RT-qPCR	Control
PCD marker	XCP1	TC3	0.0156	1	RT-qPCR	Control
PCD marker	XCP1	TC5	0.0272	1	RT-qPCR	Control
PCD marker	XCP1	TC1	0.0474	1	RT-qPCR	Control
PCD marker	XCP1	TC3	0.0156	1	RT-qPCR	Control
PCD marker	XCP1	TC5	0.0272	1	RT-qPCR	Control
PCD marker	XCP1	TC1	0.0474	1	RT-qPCR	Control
PCD marker	XCP1	TC3	0.0156	1	RT-qPCR	Control
PCD marker	XCP1	TC5	0.0272	1	RT-qPCR	Control
PCD marker	XCP1	TC1	0.0474	1	RT-qPCR	Control
PCD marker	XCP1	TC3	0.0156	1	RT-qPCR	Control
PCD marker	XCP1	TC5	0.0272	1	RT-qPCR	Control
PCD marker	XCP1	TC1	0.0474	1	RT-qPCR	Control
PCD marker	XCP1	TC3	0.0156	1	RT-qPCR	Control
PCD marker	XCP1	TC5	0.0272	1	RT-qPCR	Control
PCD marker	XCP1	TC1	0.0474	1	RT-qPCR	Control
PCD marker	XCP1	TC3	0.0156	1	RT-qPCR	Control
PCD marker	XCP1	TC5	0.0272	1	RT-qPCR	Control
PCD marker	XCP1	TC1	0.0474	1	RT-qPCR	Control
PCD marker	XCP1	TC3	0.0156	1	RT-qPCR	Control
PCD marker	XCP1	TC5	0.0272	1	RT-qPCR	Control
PCD marker	XCP1	TC1	0.0474	1	RT-qPCR	Control
PCD marker	XCP1	TC3	0.0156	1	RT-qPCR	Control
PCD marker	XCP1	TC5	0.0272	1	RT-qPCR	Control
PCD marker	XCP1	TC1	0.0474	1	RT-qPCR	Control
PCD marker	XCP1	TC3	0.0156	1	RT-qPCR	Control
PCD marker	XCP1	TC5	0.0272	1	RT-qPCR	Control
PCD marker	XCP1	TC1	0.0474	1	RT-qPCR	Control
PCD marker	XCP1	TC3	0.0156	1	RT-qPCR	Control
PCD marker	XCP1	TC5	0.0272	1	RT-qPCR	Control
PCD marker	XCP1	TC1	0.0474	1	RT-qPCR	Control
PCD marker	XCP1	TC3	0.0156	1	RT-qPCR	Control
PCD marker	XCP1	TC5	0.0272	1	RT-qPCR	Control
PCD marker	XCP1	TC1	0.0474	1	RT-qPCR	Control
PCD marker	XCP1	TC3	0.0156	1	RT-qPCR	Control
PCD marker	XCP1	TC5	0.0272	1	RT-qPCR	Control
PCD marker	XCP1	TC1	0.0474	1	RT-qPCR	Control
PCD marker	XCP1	TC3	0.0156	1	RT-qPCR	Control
PCD marker	XCP1	TC5	0.0272	1	RT-qPCR	Control
PCD marker	XCP1	TC1	0.0474	1	RT-qPCR	Control
PCD marker	XCP1	TC3	0.0156	1	RT-qPCR	Control
PCD marker	XCP1	TC5	0.0272	1	RT-qPCR	Control
PCD marker	XCP1	TC1	0.0474	1	RT-qPCR	Control
PCD marker	XCP1	TC3	0.0156	1	RT-qPCR	Control
PCD marker	XCP1	TC5	0.0272	1	RT-qPCR	Control
PCD marker	XCP1	TC1	0.0474	1	RT-qPCR	Control
PCD marker	XCP1	TC3	0.0156	1	RT-qPCR	Control
PCD marker	XCP1	TC5	0.0272	1	RT-qPCR	Control
PCD marker	XCP1	TC1	0.0474	1	RT-qPCR	Control
PCD marker	XCP1	TC3	0.0156	1	RT-qPCR	Control
PCD marker	XCP1	TC5	0.0272	1	RT-qPCR	Control
PCD marker	XCP1	TC1	0.0474	1	RT-qPCR	Control
PCD marker	XCP1	TC3	0.0156	1	RT-qPCR	Control
PCD marker	XCP1	TC5	0.0272	1	RT-qPCR	Control
PCD marker	XCP1	TC1	0.0474	1	RT-qPCR	Control
PCD marker	XCP1	TC3	0.0156	1	RT-qPCR	Control
PCD marker	XCP1	TC5	0.0272	1	RT-qPCR	Control
PCD marker	XCP1	TC1	0.0474	1	RT-qPCR	Control
PCD marker	XCP1	TC3	0.0156	1	RT-qPCR	Control
PCD marker	XCP1	TC5	0.0272	1	RT-qPCR	Control
PCD marker	XCP1	TC1	0.0474	1	RT-qPCR	Control
PCD marker	XCP1	TC3	0.0156	1	RT-qPCR	Control
PCD marker	XCP1	TC5	0.0272	1	RT-qPCR	Control
PCD marker	XCP1	TC1	0.0474	1	RT-qPCR	Control
PCD marker	XCP1	TC3	0.0156	1	RT-qPCR	Control
PCD marker	XCP1	TC5	0.0272	1	RT-qPCR	Control
PCD marker	XCP1	TC1	0.0474	1	RT-qPCR	Control
PCD marker	XCP1	TC3	0.0156	1	RT-qPCR	Control
PCD marker	XCP1	TC5	0.0272	1	RT-qPCR	Control
PCD marker	XCP1	TC1	0.0415	2	RT-qPCR	Control
PCD marker	XCP1	TC3	0.0094	2	RT-qPCR	Control
PCD marker	XCP1	TC5	0.0158	2	RT-qPCR	Control
PCD marker	XCP1	TC1	0.0415	2	RT-qPCR	Control
PCD marker	XCP1	TC3	0.0094	2	RT-qPCR	Control
PCD marker	XCP1	TC5	0.0158	2	RT-qPCR	Control
PCD marker	XCP1	TC1	0.0415	2	RT-qPCR	Control
PCD marker	XCP1	TC3	0.0094	2	RT-qPCR	Control
PCD marker	XCP1	TC5	0.0158	2	RT-qPCR	Control
PCD marker	XCP1	TC1	0.0415	2	RT-qPCR	Control
PCD marker	XCP1	TC3	0.0094	2	RT-qPCR	Control
PCD marker	XCP1	TC5	0.0158	2	RT-qPCR	Control
PCD marker	XCP1	TC1	0.0415	2	RT-qPCR	Control
PCD marker	XCP1	TC3	0.0094	2	RT-qPCR	Control
PCD marker	XCP1	TC5	0.0158	2	RT-qPCR	Control
PCD marker	XCP1	TC1	0.0415	2	RT-qPCR	Control
PCD marker	XCP1	TC3	0.0094	2	RT-qPCR	Control
PCD marker	XCP1	TC5	0.0158	2	RT-qPCR	Control
PCD marker	XCP1	TC1	0.0415	2	RT-qPCR	Control
PCD marker	XCP1	TC3	0.0094	2	RT-qPCR	Control
PCD marker	XCP1	TC5	0.0158	2	RT-qPCR	Control
PCD marker	XCP1	TC1	0.0415	2	RT-qPCR	Control
PCD marker	XCP1	TC3	0.0094	2	RT-qPCR	Control
PCD marker	XCP1	TC5	0.0158	2	RT-qPCR	Control
PCD marker	XCP1	TC1	0.0415	2	RT-qPCR	Control
PCD marker	XCP1	TC3	0.0094	2	RT-qPCR	Control
PCD marker	XCP1	TC5	0.0158	2	RT-qPCR	Control
PCD marker	XCP1	TC1	0.0415	2	RT-qPCR	Control
PCD marker	XCP1	TC3	0.0094	2	RT-qPCR	Control
PCD marker	XCP1	TC5	0.0158	2	RT-qPCR	Control
PCD marker	XCP1	TC1	0.0415	2	RT-qPCR	Control
PCD marker	XCP1	TC3	0.0094	2	RT-qPCR	Control
PCD marker	XCP1	TC5	0.0158	2	RT-qPCR	Control
PCD marker	XCP1	TC1	0.0415	2	RT-qPCR	Control
PCD marker	XCP1	TC3	0.0094	2	RT-qPCR	Control
PCD marker	XCP1	TC5	0.0158	2	RT-qPCR	Control
PCD marker	XCP1	TC1	0.0415	2	RT-qPCR	Control
PCD marker	XCP1	TC3	0.0094	2	RT-qPCR	Control
PCD marker	XCP1	TC5	0.0158	2	RT-qPCR	Control
PCD marker	XCP1	TC1	0.0415	2	RT-qPCR	Control
PCD marker	XCP1	TC3	0.0094	2	RT-qPCR	Control
PCD marker	XCP1	TC5	0.0158	2	RT-qPCR	Control
PCD marker	XCP1	TC1	0.0415	2	RT-qPCR	Control
PCD marker	XCP1	TC3	0.0094	2	RT-qPCR	Control
PCD marker	XCP1	TC5	0.0158	2	RT-qPCR	Control
PCD marker	XCP1	TC1	0.0415	2	RT-qPCR	Control
PCD marker	XCP1	TC3	0.0094	2	RT-qPCR	Control
PCD marker	XCP1	TC5	0.0158	2	RT-qPCR	Control
PCD marker	XCP1	TC1	0.0415	2	RT-qPCR	Control
PCD marker	XCP1	TC3	0.0094	2	RT-qPCR	Control
PCD marker	XCP1	TC5	0.0158	2	RT-qPCR	Control
PCD marker	XCP1	TC1	0.0415	2	RT-qPCR	Control
PCD marker	XCP1	TC3	0.0094	2	RT-qPCR	Control
PCD marker	XCP1	TC5	0.0158	2	RT-qPCR	Control
PCD marker	XCP1	TC1	0.0415	2	RT-qPCR	Control
PCD marker	XCP1	TC3	0.0094	2	RT-qPCR	Control
PCD marker	XCP1	TC5	0.0158	2	RT-qPCR	Control
PCD marker	XCP1	TC1	0.0415	2	RT-qPCR	Control
PCD marker	XCP1	TC3	0.0094	2	RT-qPCR	Control
PCD marker	XCP1	TC5	0.0158	2	RT-qPCR	Control
PCD marker	XCP1	TC1	0.0415	2	RT-qPCR	Control
PCD marker	XCP1	TC3	0.0094	2	RT-qPCR	Control
PCD marker	XCP1	TC5	0.0158	2	RT-qPCR	Control
PCD marker	XCP1	TC1	0.0415	2	RT-qPCR	Control
PCD marker	XCP1	TC3	0.0094	2	RT-qPCR	Control
PCD marker	XCP1	TC5	0.0158	2	RT-qPCR	Control
PCD marker	XCP1	TC1	0.0415	2	RT-qPCR	Control
PCD marker	XCP1	TC3	0.0094	2	RT-qPCR	Control
PCD marker	XCP1	TC5	0.0158	2	RT-qPCR	Control
PCD marker	XCP1	TC1	0.0415	2	RT-qPCR	Control
PCD marker	XCP1	TC3	0.0094	2	RT-qPCR	Control
PCD marker	XCP1	TC5	0.0158	2	RT-qPCR	Control
PCD marker	XCP1	TC1	0.0415	2	RT-qPCR	Control
PCD marker	XCP1	TC3	0.0094	2	RT-qPCR	Control
PCD marker	XCP1	TC5	0.0158	2	RT-qPCR	Control
PCD marker	XCP1	TC1	0.0415	2	RT-qPCR	Control
PCD marker	XCP1	TC3	0.0094	2	RT-qPCR	Control
PCD marker	XCP1	TC5	0.0158	2	RT-qPCR	Control
PCD marker	XCP1	TC1	0.0415	2	RT-qPCR	Control
PCD marker	XCP1	TC3	0.0094	2	RT-qPCR	Control
PCD marker	XCP1	TC5	0.0158	2	RT-qPCR	Control
PCD marker	XCP1	TC1	0.0427	3	RT-qPCR	Control
PCD marker	XCP1	TC3	0.0057	3	RT-qPCR	Control
PCD marker	XCP1	TC5	0.0071	3	RT-qPCR	Control
PCD marker	XCP1	TC1	0.0427	3	RT-qPCR	Control
PCD marker	XCP1	TC3	0.0057	3	RT-qPCR	Control
PCD marker	XCP1	TC5	0.0071	3	RT-qPCR	Control
PCD marker	XCP1	TC1	0.0427	3	RT-qPCR	Control
PCD marker	XCP1	TC3	0.0057	3	RT-qPCR	Control
PCD marker	XCP1	TC5	0.0071	3	RT-qPCR	Control
PCD marker	XCP1	TC1	0.0427	3	RT-qPCR	Control
PCD marker	XCP1	TC3	0.0057	3	RT-qPCR	Control
PCD marker	XCP1	TC5	0.0071	3	RT-qPCR	Control
PCD marker	XCP1	TC1	0.0427	3	RT-qPCR	Control
PCD marker	XCP1	TC3	0.0057	3	RT-qPCR	Control
PCD marker	XCP1	TC5	0.0071	3	RT-qPCR	Control
PCD marker	XCP1	TC1	0.0427	3	RT-qPCR	Control
PCD marker	XCP1	TC3	0.0057	3	RT-qPCR	Control
PCD marker	XCP1	TC5	0.0071	3	RT-qPCR	Control
PCD marker	XCP1	TC1	0.0427	3	RT-qPCR	Control
PCD marker	XCP1	TC3	0.0057	3	RT-qPCR	Control
PCD marker	XCP1	TC5	0.0071	3	RT-qPCR	Control
PCD marker	XCP1	TC1	0.0427	3	RT-qPCR	Control
PCD marker	XCP1	TC3	0.0057	3	RT-qPCR	Control
PCD marker	XCP1	TC5	0.0071	3	RT-qPCR	Control
PCD marker	XCP1	TC1	0.0427	3	RT-qPCR	Control
PCD marker	XCP1	TC3	0.0057	3	RT-qPCR	Control
PCD marker	XCP1	TC5	0.0071	3	RT-qPCR	Control
PCD marker	XCP1	TC1	0.0427	3	RT-qPCR	Control
PCD marker	XCP1	TC3	0.0057	3	RT-qPCR	Control
PCD marker	XCP1	TC5	0.0071	3	RT-qPCR	Control
PCD marker	XCP1	TC1	0.0427	3	RT-qPCR	Control
PCD marker	XCP1	TC3	0.0057	3	RT-qPCR	Control
PCD marker	XCP1	TC5	0.0071	3	RT-qPCR	Control
PCD marker	XCP1	TC1	0.0427	3	RT-qPCR	Control
PCD marker	XCP1	TC3	0.0057	3	RT-qPCR	Control
PCD marker	XCP1	TC5	0.0071	3	RT-qPCR	Control
PCD marker	XCP1	TC1	0.0427	3	RT-qPCR	Control
PCD marker	XCP1	TC3	0.0057	3	RT-qPCR	Control
PCD marker	XCP1	TC5	0.0071	3	RT-qPCR	Control
PCD marker	XCP1	TC1	0.0427	3	RT-qPCR	Control
PCD marker	XCP1	TC3	0.0057	3	RT-qPCR	Control
PCD marker	XCP1	TC5	0.0071	3	RT-qPCR	Control
PCD marker	XCP1	TC1	0.0427	3	RT-qPCR	Control
PCD marker	XCP1	TC3	0.0057	3	RT-qPCR	Control
PCD marker	XCP1	TC5	0.0071	3	RT-qPCR	Control
PCD marker	XCP1	TC1	0.0427	3	RT-qPCR	Control
PCD marker	XCP1	TC3	0.0057	3	RT-qPCR	Control
PCD marker	XCP1	TC5	0.0071	3	RT-qPCR	Control
PCD marker	XCP1	TC1	0.0427	3	RT-qPCR	Control
PCD marker	XCP1	TC3	0.0057	3	RT-qPCR	Control
PCD marker	XCP1	TC5	0.0071	3	RT-qPCR	Control
PCD marker	XCP1	TC1	0.0427	3	RT-qPCR	Control
PCD marker	XCP1	TC3	0.0057	3	RT-qPCR	Control
PCD marker	XCP1	TC5	0.0071	3	RT-qPCR	Control
PCD marker	XCP1	TC1	0.0427	3	RT-qPCR	Control
PCD marker	XCP1	TC3	0.0057	3	RT-qPCR	Control
PCD marker	XCP1	TC5	0.0071	3	RT-qPCR	Control
PCD marker	XCP1	TC1	0.0427	3	RT-qPCR	Control
PCD marker	XCP1	TC3	0.0057	3	RT-qPCR	Control
PCD marker	XCP1	TC5	0.0071	3	RT-qPCR	Control
PCD marker	XCP1	TC1	0.0427	3	RT-qPCR	Control
PCD marker	XCP1	TC3	0.0057	3	RT-qPCR	Control
PCD marker	XCP1	TC5	0.0071	3	RT-qPCR	Control
PCD marker	XCP1	TC1	0.0427	3	RT-qPCR	Control
PCD marker	XCP1	TC3	0.0057	3	RT-qPCR	Control
PCD marker	XCP1	TC5	0.0071	3	RT-qPCR	Control
PCD marker	XCP1	TC1	0.0427	3	RT-qPCR	Control
PCD marker	XCP1	TC3	0.0057	3	RT-qPCR	Control
PCD marker	XCP1	TC5	0.0071	3	RT-qPCR	Control
PCD marker	XCP1	TC1	0.0427	3	RT-qPCR	Control
PCD marker	XCP1	TC3	0.0057	3	RT-qPCR	Control
PCD marker	XCP1	TC5	0.0071	3	RT-qPCR	Control
PCD marker	XCP1	TC1	0.0427	3	RT-qPCR	Control
PCD marker	XCP1	TC3	0.0057	3	RT-qPCR	Control
PCD marker	XCP1	TC5	0.0071	3	RT-qPCR	Control
PCD marker	XCP1	TC1	0.0427	3	RT-qPCR	Control
PCD marker	XCP1	TC3	0.0057	3	RT-qPCR	Control
PCD marker	XCP1	TC5	0.0071	3	RT-qPCR	Control
PCD marker	XCP1	TC1	0.0427	3	RT-qPCR	Control
PCD marker	XCP1	TC3	0.0057	3	RT-qPCR	Control
PCD marker	XCP1	TC5	0.0071	3	RT-qPCR	Control
PCD marker	XCP1	TC1	0.0714	4	RT-qPCR	Control
PCD marker	XCP1	TC3	0.0037	4	RT-qPCR	Control
PCD marker	XCP1	TC5	0.0043	4	RT-qPCR	Control
PCD marker	XCP1	TC1	0.0714	4	RT-qPCR	Control
PCD marker	XCP1	TC3	0.0037	4	RT-qPCR	Control
PCD marker	XCP1	TC5	0.0043	4	RT-qPCR	Control
PCD marker	XCP1	TC1	0.0714	4	RT-qPCR	Control
PCD marker	XCP1	TC3	0.0037	4	RT-qPCR	Control
PCD marker	XCP1	TC5	0.0043	4	RT-qPCR	Control
PCD marker	XCP1	TC1	0.0714	4	RT-qPCR	Control
PCD marker	XCP1	TC3	0.0037	4	RT-qPCR	Control
PCD marker	XCP1	TC5	0.0043	4	RT-qPCR	Control
PCD marker	XCP1	TC1	0.0714	4	RT-qPCR	Control
PCD marker	XCP1	TC3	0.0037	4	RT-qPCR	Control
PCD marker	XCP1	TC5	0.0043	4	RT-qPCR	Control
PCD marker	XCP1	TC1	0.0714	4	RT-qPCR	Control
PCD marker	XCP1	TC3	0.0037	4	RT-qPCR	Control
PCD marker	XCP1	TC5	0.0043	4	RT-qPCR	Control
PCD marker	XCP1	TC1	0.0714	4	RT-qPCR	Control
PCD marker	XCP1	TC3	0.0037	4	RT-qPCR	Control
PCD marker	XCP1	TC5	0.0043	4	RT-qPCR	Control
PCD marker	XCP1	TC1	0.0714	4	RT-qPCR	Control
PCD marker	XCP1	TC3	0.0037	4	RT-qPCR	Control
PCD marker	XCP1	TC5	0.0043	4	RT-qPCR	Control
PCD marker	XCP1	TC1	0.0714	4	RT-qPCR	Control
PCD marker	XCP1	TC3	0.0037	4	RT-qPCR	Control
PCD marker	XCP1	TC5	0.0043	4	RT-qPCR	Control
PCD marker	XCP1	TC1	0.0714	4	RT-qPCR	Control
PCD marker	XCP1	TC3	0.0037	4	RT-qPCR	Control
PCD marker	XCP1	TC5	0.0043	4	RT-qPCR	Control
PCD marker	XCP1	TC1	0.0714	4	RT-qPCR	Control
PCD marker	XCP1	TC3	0.0037	4	RT-qPCR	Control
PCD marker	XCP1	TC5	0.0043	4	RT-qPCR	Control
PCD marker	XCP1	TC1	0.0714	4	RT-qPCR	Control
PCD marker	XCP1	TC3	0.0037	4	RT-qPCR	Control
PCD marker	XCP1	TC5	0.0043	4	RT-qPCR	Control
PCD marker	XCP1	TC1	0.0714	4	RT-qPCR	Control
PCD marker	XCP1	TC3	0.0037	4	RT-qPCR	Control
PCD marker	XCP1	TC5	0.0043	4	RT-qPCR	Control
PCD marker	XCP1	TC1	0.0714	4	RT-qPCR	Control
PCD marker	XCP1	TC3	0.0037	4	RT-qPCR	Control
PCD marker	XCP1	TC5	0.0043	4	RT-qPCR	Control
PCD marker	XCP1	TC1	0.0714	4	RT-qPCR	Control
PCD marker	XCP1	TC3	0.0037	4	RT-qPCR	Control
PCD marker	XCP1	TC5	0.0043	4	RT-qPCR	Control
PCD marker	XCP1	TC1	0.0714	4	RT-qPCR	Control
PCD marker	XCP1	TC3	0.0037	4	RT-qPCR	Control
PCD marker	XCP1	TC5	0.0043	4	RT-qPCR	Control
PCD marker	XCP1	TC1	0.0714	4	RT-qPCR	Control
PCD marker	XCP1	TC3	0.0037	4	RT-qPCR	Control
PCD marker	XCP1	TC5	0.0043	4	RT-qPCR	Control
PCD marker	XCP1	TC1	0.0714	4	RT-qPCR	Control
PCD marker	XCP1	TC3	0.0037	4	RT-qPCR	Control
PCD marker	XCP1	TC5	0.0043	4	RT-qPCR	Control
PCD marker	XCP1	TC1	0.0714	4	RT-qPCR	Control
PCD marker	XCP1	TC3	0.0037	4	RT-qPCR	Control
PCD marker	XCP1	TC5	0.0043	4	RT-qPCR	Control
PCD marker	XCP1	TC1	0.0714	4	RT-qPCR	Control
PCD marker	XCP1	TC3	0.0037	4	RT-qPCR	Control
PCD marker	XCP1	TC5	0.0043	4	RT-qPCR	Control
PCD marker	XCP1	TC1	0.0714	4	RT-qPCR	Control
PCD marker	XCP1	TC3	0.0037	4	RT-qPCR	Control
PCD marker	XCP1	TC5	0.0043	4	RT-qPCR	Control
PCD marker	XCP1	TC1	0.0714	4	RT-qPCR	Control
PCD marker	XCP1	TC3	0.0037	4	RT-qPCR	Control
PCD marker	XCP1	TC5	0.0043	4	RT-qPCR	Control
PCD marker	XCP1	TC1	0.0714	4	RT-qPCR	Control
PCD marker	XCP1	TC3	0.0037	4	RT-qPCR	Control
PCD marker	XCP1	TC5	0.0043	4	RT-qPCR	Control
PCD marker	XCP1	TC1	0.0714	4	RT-qPCR	Control
PCD marker	XCP1	TC3	0.0037	4	RT-qPCR	Control
PCD marker	XCP1	TC5	0.0043	4	RT-qPCR	Control
PCD marker	XCP1	TC1	0.0714	4	RT-qPCR	Control
PCD marker	XCP1	TC3	0.0037	4	RT-qPCR	Control
PCD marker	XCP1	TC5	0.0043	4	RT-qPCR	Control
PCD marker	XCP1	TC1	0.0714	4	RT-qPCR	Control
PCD marker	XCP1	TC3	0.0037	4	RT-qPCR	Control
PCD marker	XCP1	TC5	0.0043	4	RT-qPCR	Control
PCD marker	XCP1	TC1	0.0714	4	RT-qPCR	Control
PCD marker	XCP1	TC3	0.0037	4	RT-qPCR	Control
PCD marker	XCP1	TC5	0.0043	4	RT-qPCR	Control
PCD marker	XCP1	TC1	0.0341	5	RT-qPCR	Control
PCD marker	XCP1	TC3	0.0052	5	RT-qPCR	Control
PCD marker	XCP1	TC5	0.008	5	RT-qPCR	Control
PCD marker	XCP1	TC1	0.0341	5	RT-qPCR	Control
PCD marker	XCP1	TC3	0.0052	5	RT-qPCR	Control
PCD marker	XCP1	TC5	0.008	5	RT-qPCR	Control
PCD marker	XCP1	TC1	0.0341	5	RT-qPCR	Control
PCD marker	XCP1	TC3	0.0052	5	RT-qPCR	Control
PCD marker	XCP1	TC5	0.008	5	RT-qPCR	Control
PCD marker	XCP1	TC1	0.0341	5	RT-qPCR	Control
PCD marker	XCP1	TC3	0.0052	5	RT-qPCR	Control
PCD marker	XCP1	TC5	0.008	5	RT-qPCR	Control
PCD marker	XCP1	TC1	0.0341	5	RT-qPCR	Control
PCD marker	XCP1	TC3	0.0052	5	RT-qPCR	Control
PCD marker	XCP1	TC5	0.008	5	RT-qPCR	Control
PCD marker	XCP1	TC1	0.0341	5	RT-qPCR	Control
PCD marker	XCP1	TC3	0.0052	5	RT-qPCR	Control
PCD marker	XCP1	TC5	0.008	5	RT-qPCR	Control
PCD marker	XCP1	TC1	0.0341	5	RT-qPCR	Control
PCD marker	XCP1	TC3	0.0052	5	RT-qPCR	Control
PCD marker	XCP1	TC5	0.008	5	RT-qPCR	Control
PCD marker	XCP1	TC1	0.0341	5	RT-qPCR	Control
PCD marker	XCP1	TC3	0.0052	5	RT-qPCR	Control
PCD marker	XCP1	TC5	0.008	5	RT-qPCR	Control
PCD marker	XCP1	TC1	0.0341	5	RT-qPCR	Control
PCD marker	XCP1	TC3	0.0052	5	RT-qPCR	Control
PCD marker	XCP1	TC5	0.008	5	RT-qPCR	Control
PCD marker	XCP1	TC1	0.0341	5	RT-qPCR	Control
PCD marker	XCP1	TC3	0.0052	5	RT-qPCR	Control
PCD marker	XCP1	TC5	0.008	5	RT-qPCR	Control
PCD marker	XCP1	TC1	0.0341	5	RT-qPCR	Control
PCD marker	XCP1	TC3	0.0052	5	RT-qPCR	Control
PCD marker	XCP1	TC5	0.008	5	RT-qPCR	Control
PCD marker	XCP1	TC1	0.0341	5	RT-qPCR	Control
PCD marker	XCP1	TC3	0.0052	5	RT-qPCR	Control
PCD marker	XCP1	TC5	0.008	5	RT-qPCR	Control
PCD marker	XCP1	TC1	0.0341	5	RT-qPCR	Control
PCD marker	XCP1	TC3	0.0052	5	RT-qPCR	Control
PCD marker	XCP1	TC5	0.008	5	RT-qPCR	Control
PCD marker	XCP1	TC1	0.0341	5	RT-qPCR	Control
PCD marker	XCP1	TC3	0.0052	5	RT-qPCR	Control
PCD marker	XCP1	TC5	0.008	5	RT-qPCR	Control
PCD marker	XCP1	TC1	0.0341	5	RT-qPCR	Control
PCD marker	XCP1	TC3	0.0052	5	RT-qPCR	Control
PCD marker	XCP1	TC5	0.008	5	RT-qPCR	Control
PCD marker	XCP1	TC1	0.0341	5	RT-qPCR	Control
PCD marker	XCP1	TC3	0.0052	5	RT-qPCR	Control
PCD marker	XCP1	TC5	0.008	5	RT-qPCR	Control
PCD marker	XCP1	TC1	0.0341	5	RT-qPCR	Control
PCD marker	XCP1	TC3	0.0052	5	RT-qPCR	Control
PCD marker	XCP1	TC5	0.008	5	RT-qPCR	Control
PCD marker	XCP1	TC1	0.0341	5	RT-qPCR	Control
PCD marker	XCP1	TC3	0.0052	5	RT-qPCR	Control
PCD marker	XCP1	TC5	0.008	5	RT-qPCR	Control
PCD marker	XCP1	TC1	0.0341	5	RT-qPCR	Control
PCD marker	XCP1	TC3	0.0052	5	RT-qPCR	Control
PCD marker	XCP1	TC5	0.008	5	RT-qPCR	Control
PCD marker	XCP1	TC1	0.0341	5	RT-qPCR	Control
PCD marker	XCP1	TC3	0.0052	5	RT-qPCR	Control
PCD marker	XCP1	TC5	0.008	5	RT-qPCR	Control
PCD marker	XCP1	TC1	0.0341	5	RT-qPCR	Control
PCD marker	XCP1	TC3	0.0052	5	RT-qPCR	Control
PCD marker	XCP1	TC5	0.008	5	RT-qPCR	Control
PCD marker	XCP1	TC1	0.0341	5	RT-qPCR	Control
PCD marker	XCP1	TC3	0.0052	5	RT-qPCR	Control
PCD marker	XCP1	TC5	0.008	5	RT-qPCR	Control
PCD marker	XCP1	TC1	0.0341	5	RT-qPCR	Control
PCD marker	XCP1	TC3	0.0052	5	RT-qPCR	Control
PCD marker	XCP1	TC5	0.008	5	RT-qPCR	Control
PCD marker	XCP1	TC1	0.0341	5	RT-qPCR	Control
PCD marker	XCP1	TC3	0.0052	5	RT-qPCR	Control
PCD marker	XCP1	TC5	0.008	5	RT-qPCR	Control
PCD marker	XCP1	TC1	0.0341	5	RT-qPCR	Control
PCD marker	XCP1	TC3	0.0052	5	RT-qPCR	Control
PCD marker	XCP1	TC5	0.008	5	RT-qPCR	Control
PCD marker	XCP1	TC1	0.0341	5	RT-qPCR	Control
PCD marker	XCP1	TC3	0.0052	5	RT-qPCR	Control
PCD marker	XCP1	TC5	0.008	5	RT-qPCR	Control
PCD marker	XCP1	TC1	0.0341	5	RT-qPCR	Control
PCD marker	XCP1	TC3	0.0052	5	RT-qPCR	Control
PCD marker	XCP1	TC5	0.008	5	RT-qPCR	Control
PCD marker	XCP1	TC1	0.0201	6	RT-qPCR	Control
PCD marker	XCP1	TC3	0.0058	6	RT-qPCR	Control
PCD marker	XCP1	TC5	0.0234	6	RT-qPCR	Control
PCD marker	XCP1	TC1	0.0201	6	RT-qPCR	Control
PCD marker	XCP1	TC3	0.0058	6	RT-qPCR	Control
PCD marker	XCP1	TC5	0.0234	6	RT-qPCR	Control
PCD marker	XCP1	TC1	0.0201	6	RT-qPCR	Control
PCD marker	XCP1	TC3	0.0058	6	RT-qPCR	Control
PCD marker	XCP1	TC5	0.0234	6	RT-qPCR	Control
PCD marker	XCP1	TC1	0.0201	6	RT-qPCR	Control
PCD marker	XCP1	TC3	0.0058	6	RT-qPCR	Control
PCD marker	XCP1	TC5	0.0234	6	RT-qPCR	Control
PCD marker	XCP1	TC1	0.0201	6	RT-qPCR	Control
PCD marker	XCP1	TC3	0.0058	6	RT-qPCR	Control
PCD marker	XCP1	TC5	0.0234	6	RT-qPCR	Control
PCD marker	XCP1	TC1	0.0201	6	RT-qPCR	Control
PCD marker	XCP1	TC3	0.0058	6	RT-qPCR	Control
PCD marker	XCP1	TC5	0.0234	6	RT-qPCR	Control
PCD marker	XCP1	TC1	0.0201	6	RT-qPCR	Control
PCD marker	XCP1	TC3	0.0058	6	RT-qPCR	Control
PCD marker	XCP1	TC5	0.0234	6	RT-qPCR	Control
PCD marker	XCP1	TC1	0.0201	6	RT-qPCR	Control
PCD marker	XCP1	TC3	0.0058	6	RT-qPCR	Control
PCD marker	XCP1	TC5	0.0234	6	RT-qPCR	Control
PCD marker	XCP1	TC1	0.0201	6	RT-qPCR	Control
PCD marker	XCP1	TC3	0.0058	6	RT-qPCR	Control
PCD marker	XCP1	TC5	0.0234	6	RT-qPCR	Control
PCD marker	XCP1	TC1	0.0201	6	RT-qPCR	Control
PCD marker	XCP1	TC3	0.0058	6	RT-qPCR	Control
PCD marker	XCP1	TC5	0.0234	6	RT-qPCR	Control
PCD marker	XCP1	TC1	0.0201	6	RT-qPCR	Control
PCD marker	XCP1	TC3	0.0058	6	RT-qPCR	Control
PCD marker	XCP1	TC5	0.0234	6	RT-qPCR	Control
PCD marker	XCP1	TC1	0.0201	6	RT-qPCR	Control
PCD marker	XCP1	TC3	0.0058	6	RT-qPCR	Control
PCD marker	XCP1	TC5	0.0234	6	RT-qPCR	Control
PCD marker	XCP1	TC1	0.0201	6	RT-qPCR	Control
PCD marker	XCP1	TC3	0.0058	6	RT-qPCR	Control
PCD marker	XCP1	TC5	0.0234	6	RT-qPCR	Control
PCD marker	XCP1	TC1	0.0201	6	RT-qPCR	Control
PCD marker	XCP1	TC3	0.0058	6	RT-qPCR	Control
PCD marker	XCP1	TC5	0.0234	6	RT-qPCR	Control
PCD marker	XCP1	TC1	0.0201	6	RT-qPCR	Control
PCD marker	XCP1	TC3	0.0058	6	RT-qPCR	Control
PCD marker	XCP1	TC5	0.0234	6	RT-qPCR	Control
PCD marker	XCP1	TC1	0.0201	6	RT-qPCR	Control
PCD marker	XCP1	TC3	0.0058	6	RT-qPCR	Control
PCD marker	XCP1	TC5	0.0234	6	RT-qPCR	Control
PCD marker	XCP1	TC1	0.0201	6	RT-qPCR	Control
PCD marker	XCP1	TC3	0.0058	6	RT-qPCR	Control
PCD marker	XCP1	TC5	0.0234	6	RT-qPCR	Control
PCD marker	XCP1	TC1	0.0201	6	RT-qPCR	Control
PCD marker	XCP1	TC3	0.0058	6	RT-qPCR	Control
PCD marker	XCP1	TC5	0.0234	6	RT-qPCR	Control
PCD marker	XCP1	TC1	0.0201	6	RT-qPCR	Control
PCD marker	XCP1	TC3	0.0058	6	RT-qPCR	Control
PCD marker	XCP1	TC5	0.0234	6	RT-qPCR	Control
PCD marker	XCP1	TC1	0.0201	6	RT-qPCR	Control
PCD marker	XCP1	TC3	0.0058	6	RT-qPCR	Control
PCD marker	XCP1	TC5	0.0234	6	RT-qPCR	Control
PCD marker	XCP1	TC1	0.0201	6	RT-qPCR	Control
PCD marker	XCP1	TC3	0.0058	6	RT-qPCR	Control
PCD marker	XCP1	TC5	0.0234	6	RT-qPCR	Control
PCD marker	XCP1	TC1	0.0201	6	RT-qPCR	Control
PCD marker	XCP1	TC3	0.0058	6	RT-qPCR	Control
PCD marker	XCP1	TC5	0.0234	6	RT-qPCR	Control
PCD marker	XCP1	TC1	0.0201	6	RT-qPCR	Control
PCD marker	XCP1	TC3	0.0058	6	RT-qPCR	Control
PCD marker	XCP1	TC5	0.0234	6	RT-qPCR	Control
PCD marker	XCP1	TC1	0.0201	6	RT-qPCR	Control
PCD marker	XCP1	TC3	0.0058	6	RT-qPCR	Control
PCD marker	XCP1	TC5	0.0234	6	RT-qPCR	Control
PCD marker	XCP1	TC1	0.0201	6	RT-qPCR	Control
PCD marker	XCP1	TC3	0.0058	6	RT-qPCR	Control
PCD marker	XCP1	TC5	0.0234	6	RT-qPCR	Control
PCD marker	XCP1	TC1	0.0201	6	RT-qPCR	Control
PCD marker	XCP1	TC3	0.0058	6	RT-qPCR	Control
PCD marker	XCP1	TC5	0.0234	6	RT-qPCR	Control
PCD marker	XCP1	TC1	0.0201	6	RT-qPCR	Control
PCD marker	XCP1	TC3	0.0058	6	RT-qPCR	Control
PCD marker	XCP1	TC5	0.0234	6	RT-qPCR	Control
PCD marker	XCP1	TC1	0.037	7	RT-qPCR	Control
PCD marker	XCP1	TC3	0.008	7	RT-qPCR	Control
PCD marker	XCP1	TC5	0.0251	7	RT-qPCR	Control
PCD marker	XCP1	TC1	0.037	7	RT-qPCR	Control
PCD marker	XCP1	TC3	0.008	7	RT-qPCR	Control
PCD marker	XCP1	TC5	0.0251	7	RT-qPCR	Control
PCD marker	XCP1	TC1	0.037	7	RT-qPCR	Control
PCD marker	XCP1	TC3	0.008	7	RT-qPCR	Control
PCD marker	XCP1	TC5	0.0251	7	RT-qPCR	Control
PCD marker	XCP1	TC1	0.037	7	RT-qPCR	Control
PCD marker	XCP1	TC3	0.008	7	RT-qPCR	Control
PCD marker	XCP1	TC5	0.0251	7	RT-qPCR	Control
PCD marker	XCP1	TC1	0.037	7	RT-qPCR	Control
PCD marker	XCP1	TC3	0.008	7	RT-qPCR	Control
PCD marker	XCP1	TC5	0.0251	7	RT-qPCR	Control
PCD marker	XCP1	TC1	0.037	7	RT-qPCR	Control
PCD marker	XCP1	TC3	0.008	7	RT-qPCR	Control
PCD marker	XCP1	TC5	0.0251	7	RT-qPCR	Control
PCD marker	XCP1	TC1	0.037	7	RT-qPCR	Control
PCD marker	XCP1	TC3	0.008	7	RT-qPCR	Control
PCD marker	XCP1	TC5	0.0251	7	RT-qPCR	Control
PCD marker	XCP1	TC1	0.037	7	RT-qPCR	Control
PCD marker	XCP1	TC3	0.008	7	RT-qPCR	Control
PCD marker	XCP1	TC5	0.0251	7	RT-qPCR	Control
PCD marker	XCP1	TC1	0.037	7	RT-qPCR	Control
PCD marker	XCP1	TC3	0.008	7	RT-qPCR	Control
PCD marker	XCP1	TC5	0.0251	7	RT-qPCR	Control
PCD marker	XCP1	TC1	0.037	7	RT-qPCR	Control
PCD marker	XCP1	TC3	0.008	7	RT-qPCR	Control
PCD marker	XCP1	TC5	0.0251	7	RT-qPCR	Control
PCD marker	XCP1	TC1	0.037	7	RT-qPCR	Control
PCD marker	XCP1	TC3	0.008	7	RT-qPCR	Control
PCD marker	XCP1	TC5	0.0251	7	RT-qPCR	Control
PCD marker	XCP1	TC1	0.037	7	RT-qPCR	Control
PCD marker	XCP1	TC3	0.008	7	RT-qPCR	Control
PCD marker	XCP1	TC5	0.0251	7	RT-qPCR	Control
PCD marker	XCP1	TC1	0.037	7	RT-qPCR	Control
PCD marker	XCP1	TC3	0.008	7	RT-qPCR	Control
PCD marker	XCP1	TC5	0.0251	7	RT-qPCR	Control
PCD marker	XCP1	TC1	0.037	7	RT-qPCR	Control
PCD marker	XCP1	TC3	0.008	7	RT-qPCR	Control
PCD marker	XCP1	TC5	0.0251	7	RT-qPCR	Control
PCD marker	XCP1	TC1	0.037	7	RT-qPCR	Control
PCD marker	XCP1	TC3	0.008	7	RT-qPCR	Control
PCD marker	XCP1	TC5	0.0251	7	RT-qPCR	Control
PCD marker	XCP1	TC1	0.037	7	RT-qPCR	Control
PCD marker	XCP1	TC3	0.008	7	RT-qPCR	Control
PCD marker	XCP1	TC5	0.0251	7	RT-qPCR	Control
PCD marker	XCP1	TC1	0.037	7	RT-qPCR	Control
PCD marker	XCP1	TC3	0.008	7	RT-qPCR	Control
PCD marker	XCP1	TC5	0.0251	7	RT-qPCR	Control
PCD marker	XCP1	TC1	0.037	7	RT-qPCR	Control
PCD marker	XCP1	TC3	0.008	7	RT-qPCR	Control
PCD marker	XCP1	TC5	0.0251	7	RT-qPCR	Control
PCD marker	XCP1	TC1	0.037	7	RT-qPCR	Control
PCD marker	XCP1	TC3	0.008	7	RT-qPCR	Control
PCD marker	XCP1	TC5	0.0251	7	RT-qPCR	Control
PCD marker	XCP1	TC1	0.037	7	RT-qPCR	Control
PCD marker	XCP1	TC3	0.008	7	RT-qPCR	Control
PCD marker	XCP1	TC5	0.0251	7	RT-qPCR	Control
PCD marker	XCP1	TC1	0.037	7	RT-qPCR	Control
PCD marker	XCP1	TC3	0.008	7	RT-qPCR	Control
PCD marker	XCP1	TC5	0.0251	7	RT-qPCR	Control
PCD marker	XCP1	TC1	0.037	7	RT-qPCR	Control
PCD marker	XCP1	TC3	0.008	7	RT-qPCR	Control
PCD marker	XCP1	TC5	0.0251	7	RT-qPCR	Control
PCD marker	XCP1	TC1	0.037	7	RT-qPCR	Control
PCD marker	XCP1	TC3	0.008	7	RT-qPCR	Control
PCD marker	XCP1	TC5	0.0251	7	RT-qPCR	Control
PCD marker	XCP1	TC1	0.037	7	RT-qPCR	Control
PCD marker	XCP1	TC3	0.008	7	RT-qPCR	Control
PCD marker	XCP1	TC5	0.0251	7	RT-qPCR	Control
PCD marker	XCP1	TC1	0.037	7	RT-qPCR	Control
PCD marker	XCP1	TC3	0.008	7	RT-qPCR	Control
PCD marker	XCP1	TC5	0.0251	7	RT-qPCR	Control
PCD marker	XCP1	TC1	0.037	7	RT-qPCR	Control
PCD marker	XCP1	TC3	0.008	7	RT-qPCR	Control
PCD marker	XCP1	TC5	0.0251	7	RT-qPCR	Control
PCD marker	XCP1	TC1	0.037	7	RT-qPCR	Control
PCD marker	XCP1	TC3	0.008	7	RT-qPCR	Control
PCD marker	XCP1	TC5	0.0251	7	RT-qPCR	Control
PCD marker	XCP1	TC1	0.0568	8	RT-qPCR	Control
PCD marker	XCP1	TC3	0.0164	8	RT-qPCR	Control
PCD marker	XCP1	TC5	0.0181	8	RT-qPCR	Control
PCD marker	XCP1	TC1	0.0568	8	RT-qPCR	Control
PCD marker	XCP1	TC3	0.0164	8	RT-qPCR	Control
PCD marker	XCP1	TC5	0.0181	8	RT-qPCR	Control
PCD marker	XCP1	TC1	0.0568	8	RT-qPCR	Control
PCD marker	XCP1	TC3	0.0164	8	RT-qPCR	Control
PCD marker	XCP1	TC5	0.0181	8	RT-qPCR	Control
PCD marker	XCP1	TC1	0.0568	8	RT-qPCR	Control
PCD marker	XCP1	TC3	0.0164	8	RT-qPCR	Control
PCD marker	XCP1	TC5	0.0181	8	RT-qPCR	Control
PCD marker	XCP1	TC1	0.0568	8	RT-qPCR	Control
PCD marker	XCP1	TC3	0.0164	8	RT-qPCR	Control
PCD marker	XCP1	TC5	0.0181	8	RT-qPCR	Control
PCD marker	XCP1	TC1	0.0568	8	RT-qPCR	Control
PCD marker	XCP1	TC3	0.0164	8	RT-qPCR	Control
PCD marker	XCP1	TC5	0.0181	8	RT-qPCR	Control
PCD marker	XCP1	TC1	0.0568	8	RT-qPCR	Control
PCD marker	XCP1	TC3	0.0164	8	RT-qPCR	Control
PCD marker	XCP1	TC5	0.0181	8	RT-qPCR	Control
PCD marker	XCP1	TC1	0.0568	8	RT-qPCR	Control
PCD marker	XCP1	TC3	0.0164	8	RT-qPCR	Control
PCD marker	XCP1	TC5	0.0181	8	RT-qPCR	Control
PCD marker	XCP1	TC1	0.0568	8	RT-qPCR	Control
PCD marker	XCP1	TC3	0.0164	8	RT-qPCR	Control
PCD marker	XCP1	TC5	0.0181	8	RT-qPCR	Control
PCD marker	XCP1	TC1	0.0568	8	RT-qPCR	Control
PCD marker	XCP1	TC3	0.0164	8	RT-qPCR	Control
PCD marker	XCP1	TC5	0.0181	8	RT-qPCR	Control
PCD marker	XCP1	TC1	0.0568	8	RT-qPCR	Control
PCD marker	XCP1	TC3	0.0164	8	RT-qPCR	Control
PCD marker	XCP1	TC5	0.0181	8	RT-qPCR	Control
PCD marker	XCP1	TC1	0.0568	8	RT-qPCR	Control
PCD marker	XCP1	TC3	0.0164	8	RT-qPCR	Control
PCD marker	XCP1	TC5	0.0181	8	RT-qPCR	Control
PCD marker	XCP1	TC1	0.0568	8	RT-qPCR	Control
PCD marker	XCP1	TC3	0.0164	8	RT-qPCR	Control
PCD marker	XCP1	TC5	0.0181	8	RT-qPCR	Control
PCD marker	XCP1	TC1	0.0568	8	RT-qPCR	Control
PCD marker	XCP1	TC3	0.0164	8	RT-qPCR	Control
PCD marker	XCP1	TC5	0.0181	8	RT-qPCR	Control
PCD marker	XCP1	TC1	0.0568	8	RT-qPCR	Control
PCD marker	XCP1	TC3	0.0164	8	RT-qPCR	Control
PCD marker	XCP1	TC5	0.0181	8	RT-qPCR	Control
PCD marker	XCP1	TC1	0.0568	8	RT-qPCR	Control
PCD marker	XCP1	TC3	0.0164	8	RT-qPCR	Control
PCD marker	XCP1	TC5	0.0181	8	RT-qPCR	Control
PCD marker	XCP1	TC1	0.0568	8	RT-qPCR	Control
PCD marker	XCP1	TC3	0.0164	8	RT-qPCR	Control
PCD marker	XCP1	TC5	0.0181	8	RT-qPCR	Control
PCD marker	XCP1	TC1	0.0568	8	RT-qPCR	Control
PCD marker	XCP1	TC3	0.0164	8	RT-qPCR	Control
PCD marker	XCP1	TC5	0.0181	8	RT-qPCR	Control
PCD marker	XCP1	TC1	0.0568	8	RT-qPCR	Control
PCD marker	XCP1	TC3	0.0164	8	RT-qPCR	Control
PCD marker	XCP1	TC5	0.0181	8	RT-qPCR	Control
PCD marker	XCP1	TC1	0.0568	8	RT-qPCR	Control
PCD marker	XCP1	TC3	0.0164	8	RT-qPCR	Control
PCD marker	XCP1	TC5	0.0181	8	RT-qPCR	Control
PCD marker	XCP1	TC1	0.0568	8	RT-qPCR	Control
PCD marker	XCP1	TC3	0.0164	8	RT-qPCR	Control
PCD marker	XCP1	TC5	0.0181	8	RT-qPCR	Control
PCD marker	XCP1	TC1	0.0568	8	RT-qPCR	Control
PCD marker	XCP1	TC3	0.0164	8	RT-qPCR	Control
PCD marker	XCP1	TC5	0.0181	8	RT-qPCR	Control
PCD marker	XCP1	TC1	0.0568	8	RT-qPCR	Control
PCD marker	XCP1	TC3	0.0164	8	RT-qPCR	Control
PCD marker	XCP1	TC5	0.0181	8	RT-qPCR	Control
PCD marker	XCP1	TC1	0.0568	8	RT-qPCR	Control
PCD marker	XCP1	TC3	0.0164	8	RT-qPCR	Control
PCD marker	XCP1	TC5	0.0181	8	RT-qPCR	Control
PCD marker	XCP1	TC1	0.0568	8	RT-qPCR	Control
PCD marker	XCP1	TC3	0.0164	8	RT-qPCR	Control
PCD marker	XCP1	TC5	0.0181	8	RT-qPCR	Control
PCD marker	XCP1	TC1	0.0568	8	RT-qPCR	Control
PCD marker	XCP1	TC3	0.0164	8	RT-qPCR	Control
PCD marker	XCP1	TC5	0.0181	8	RT-qPCR	Control
PCD marker	XCP1	TC1	0.0568	8	RT-qPCR	Control
PCD marker	XCP1	TC3	0.0164	8	RT-qPCR	Control
PCD marker	XCP1	TC5	0.0181	8	RT-qPCR	Control
PCD marker	XCP1	TC1	0.0687	9	RT-qPCR	Control
PCD marker	XCP1	TC3	0.0135	9	RT-qPCR	Control
PCD marker	XCP1	TC5	0.0106	9	RT-qPCR	Control
PCD marker	XCP1	TC1	0.0687	9	RT-qPCR	Control
PCD marker	XCP1	TC3	0.0135	9	RT-qPCR	Control
PCD marker	XCP1	TC5	0.0106	9	RT-qPCR	Control
PCD marker	XCP1	TC1	0.0687	9	RT-qPCR	Control
PCD marker	XCP1	TC3	0.0135	9	RT-qPCR	Control
PCD marker	XCP1	TC5	0.0106	9	RT-qPCR	Control
PCD marker	XCP1	TC1	0.0687	9	RT-qPCR	Control
PCD marker	XCP1	TC3	0.0135	9	RT-qPCR	Control
PCD marker	XCP1	TC5	0.0106	9	RT-qPCR	Control
PCD marker	XCP1	TC1	0.0687	9	RT-qPCR	Control
PCD marker	XCP1	TC3	0.0135	9	RT-qPCR	Control
PCD marker	XCP1	TC5	0.0106	9	RT-qPCR	Control
PCD marker	XCP1	TC1	0.0687	9	RT-qPCR	Control
PCD marker	XCP1	TC3	0.0135	9	RT-qPCR	Control
PCD marker	XCP1	TC5	0.0106	9	RT-qPCR	Control
PCD marker	XCP1	TC1	0.0687	9	RT-qPCR	Control
PCD marker	XCP1	TC3	0.0135	9	RT-qPCR	Control
PCD marker	XCP1	TC5	0.0106	9	RT-qPCR	Control
PCD marker	XCP1	TC1	0.0687	9	RT-qPCR	Control
PCD marker	XCP1	TC3	0.0135	9	RT-qPCR	Control
PCD marker	XCP1	TC5	0.0106	9	RT-qPCR	Control
PCD marker	XCP1	TC1	0.0687	9	RT-qPCR	Control
PCD marker	XCP1	TC3	0.0135	9	RT-qPCR	Control
PCD marker	XCP1	TC5	0.0106	9	RT-qPCR	Control
PCD marker	XCP1	TC1	0.0687	9	RT-qPCR	Control
PCD marker	XCP1	TC3	0.0135	9	RT-qPCR	Control
PCD marker	XCP1	TC5	0.0106	9	RT-qPCR	Control
PCD marker	XCP1	TC1	0.0687	9	RT-qPCR	Control
PCD marker	XCP1	TC3	0.0135	9	RT-qPCR	Control
PCD marker	XCP1	TC5	0.0106	9	RT-qPCR	Control
PCD marker	XCP1	TC1	0.0687	9	RT-qPCR	Control
PCD marker	XCP1	TC3	0.0135	9	RT-qPCR	Control
PCD marker	XCP1	TC5	0.0106	9	RT-qPCR	Control
PCD marker	XCP1	TC1	0.0687	9	RT-qPCR	Control
PCD marker	XCP1	TC3	0.0135	9	RT-qPCR	Control
PCD marker	XCP1	TC5	0.0106	9	RT-qPCR	Control
PCD marker	XCP1	TC1	0.0687	9	RT-qPCR	Control
PCD marker	XCP1	TC3	0.0135	9	RT-qPCR	Control
PCD marker	XCP1	TC5	0.0106	9	RT-qPCR	Control
PCD marker	XCP1	TC1	0.0687	9	RT-qPCR	Control
PCD marker	XCP1	TC3	0.0135	9	RT-qPCR	Control
PCD marker	XCP1	TC5	0.0106	9	RT-qPCR	Control
PCD marker	XCP1	TC1	0.0687	9	RT-qPCR	Control
PCD marker	XCP1	TC3	0.0135	9	RT-qPCR	Control
PCD marker	XCP1	TC5	0.0106	9	RT-qPCR	Control
PCD marker	XCP1	TC1	0.0687	9	RT-qPCR	Control
PCD marker	XCP1	TC3	0.0135	9	RT-qPCR	Control
PCD marker	XCP1	TC5	0.0106	9	RT-qPCR	Control
PCD marker	XCP1	TC1	0.0687	9	RT-qPCR	Control
PCD marker	XCP1	TC3	0.0135	9	RT-qPCR	Control
PCD marker	XCP1	TC5	0.0106	9	RT-qPCR	Control
PCD marker	XCP1	TC1	0.0687	9	RT-qPCR	Control
PCD marker	XCP1	TC3	0.0135	9	RT-qPCR	Control
PCD marker	XCP1	TC5	0.0106	9	RT-qPCR	Control
PCD marker	XCP1	TC1	0.0687	9	RT-qPCR	Control
PCD marker	XCP1	TC3	0.0135	9	RT-qPCR	Control
PCD marker	XCP1	TC5	0.0106	9	RT-qPCR	Control
PCD marker	XCP1	TC1	0.0687	9	RT-qPCR	Control
PCD marker	XCP1	TC3	0.0135	9	RT-qPCR	Control
PCD marker	XCP1	TC5	0.0106	9	RT-qPCR	Control
PCD marker	XCP1	TC1	0.0687	9	RT-qPCR	Control
PCD marker	XCP1	TC3	0.0135	9	RT-qPCR	Control
PCD marker	XCP1	TC5	0.0106	9	RT-qPCR	Control
PCD marker	XCP1	TC1	0.0687	9	RT-qPCR	Control
PCD marker	XCP1	TC3	0.0135	9	RT-qPCR	Control
PCD marker	XCP1	TC5	0.0106	9	RT-qPCR	Control
PCD marker	XCP1	TC1	0.0687	9	RT-qPCR	Control
PCD marker	XCP1	TC3	0.0135	9	RT-qPCR	Control
PCD marker	XCP1	TC5	0.0106	9	RT-qPCR	Control
PCD marker	XCP1	TC1	0.0687	9	RT-qPCR	Control
PCD marker	XCP1	TC3	0.0135	9	RT-qPCR	Control
PCD marker	XCP1	TC5	0.0106	9	RT-qPCR	Control
PCD marker	XCP1	TC1	0.0687	9	RT-qPCR	Control
PCD marker	XCP1	TC3	0.0135	9	RT-qPCR	Control
PCD marker	XCP1	TC5	0.0106	9	RT-qPCR	Control
PCD marker	XCP1	TC1	0.0687	9	RT-qPCR	Control
PCD marker	XCP1	TC3	0.0135	9	RT-qPCR	Control
PCD marker	XCP1	TC5	0.0106	9	RT-qPCR	Control
PCD marker	XCP2	TC1	0.0154754	0	RT-qPCR	Control
PCD marker	XCP2	TC3	0.000740112	0	RT-qPCR	Control
PCD marker	XCP2	TC5	0.00490886	0	RT-qPCR	Control
PCD marker	XCP2	TC1	0.0154754	0	RT-qPCR	Control
PCD marker	XCP2	TC3	0.000740112	0	RT-qPCR	Control
PCD marker	XCP2	TC5	0.00490886	0	RT-qPCR	Control
PCD marker	XCP2	TC1	0.0154754	0	RT-qPCR	Control
PCD marker	XCP2	TC3	0.000740112	0	RT-qPCR	Control
PCD marker	XCP2	TC5	0.00490886	0	RT-qPCR	Control
PCD marker	XCP2	TC1	0.0154754	0	RT-qPCR	Control
PCD marker	XCP2	TC3	0.000740112	0	RT-qPCR	Control
PCD marker	XCP2	TC5	0.00490886	0	RT-qPCR	Control
PCD marker	XCP2	TC1	0.0154754	0	RT-qPCR	Control
PCD marker	XCP2	TC3	0.000740112	0	RT-qPCR	Control
PCD marker	XCP2	TC5	0.00490886	0	RT-qPCR	Control
PCD marker	XCP2	TC1	0.0154754	0	RT-qPCR	Control
PCD marker	XCP2	TC3	0.000740112	0	RT-qPCR	Control
PCD marker	XCP2	TC5	0.00490886	0	RT-qPCR	Control
PCD marker	XCP2	TC1	0.0154754	0	RT-qPCR	Control
PCD marker	XCP2	TC3	0.000740112	0	RT-qPCR	Control
PCD marker	XCP2	TC5	0.00490886	0	RT-qPCR	Control
PCD marker	XCP2	TC1	0.0154754	0	RT-qPCR	Control
PCD marker	XCP2	TC3	0.000740112	0	RT-qPCR	Control
PCD marker	XCP2	TC5	0.00490886	0	RT-qPCR	Control
PCD marker	XCP2	TC1	0.0154754	0	RT-qPCR	Control
PCD marker	XCP2	TC3	0.000740112	0	RT-qPCR	Control
PCD marker	XCP2	TC5	0.00490886	0	RT-qPCR	Control
PCD marker	XCP2	TC1	0.0154754	0	RT-qPCR	Control
PCD marker	XCP2	TC3	0.000740112	0	RT-qPCR	Control
PCD marker	XCP2	TC5	0.00490886	0	RT-qPCR	Control
PCD marker	XCP2	TC1	0.0154754	0	RT-qPCR	Control
PCD marker	XCP2	TC3	0.000740112	0	RT-qPCR	Control
PCD marker	XCP2	TC5	0.00490886	0	RT-qPCR	Control
PCD marker	XCP2	TC1	0.0154754	0	RT-qPCR	Control
PCD marker	XCP2	TC3	0.000740112	0	RT-qPCR	Control
PCD marker	XCP2	TC5	0.00490886	0	RT-qPCR	Control
PCD marker	XCP2	TC1	0.0154754	0	RT-qPCR	Control
PCD marker	XCP2	TC3	0.000740112	0	RT-qPCR	Control
PCD marker	XCP2	TC5	0.00490886	0	RT-qPCR	Control
PCD marker	XCP2	TC1	0.0154754	0	RT-qPCR	Control
PCD marker	XCP2	TC3	0.000740112	0	RT-qPCR	Control
PCD marker	XCP2	TC5	0.00490886	0	RT-qPCR	Control
PCD marker	XCP2	TC1	0.0154754	0	RT-qPCR	Control
PCD marker	XCP2	TC3	0.000740112	0	RT-qPCR	Control
PCD marker	XCP2	TC5	0.00490886	0	RT-qPCR	Control
PCD marker	XCP2	TC1	0.0154754	0	RT-qPCR	Control
PCD marker	XCP2	TC3	0.000740112	0	RT-qPCR	Control
PCD marker	XCP2	TC5	0.00490886	0	RT-qPCR	Control
PCD marker	XCP2	TC1	0.0154754	0	RT-qPCR	Control
PCD marker	XCP2	TC3	0.000740112	0	RT-qPCR	Control
PCD marker	XCP2	TC5	0.00490886	0	RT-qPCR	Control
PCD marker	XCP2	TC1	0.0154754	0	RT-qPCR	Control
PCD marker	XCP2	TC3	0.000740112	0	RT-qPCR	Control
PCD marker	XCP2	TC5	0.00490886	0	RT-qPCR	Control
PCD marker	XCP2	TC1	0.0154754	0	RT-qPCR	Control
PCD marker	XCP2	TC3	0.000740112	0	RT-qPCR	Control
PCD marker	XCP2	TC5	0.00490886	0	RT-qPCR	Control
PCD marker	XCP2	TC1	0.0154754	0	RT-qPCR	Control
PCD marker	XCP2	TC3	0.000740112	0	RT-qPCR	Control
PCD marker	XCP2	TC5	0.00490886	0	RT-qPCR	Control
PCD marker	XCP2	TC1	0.0154754	0	RT-qPCR	Control
PCD marker	XCP2	TC3	0.000740112	0	RT-qPCR	Control
PCD marker	XCP2	TC5	0.00490886	0	RT-qPCR	Control
PCD marker	XCP2	TC1	0.0154754	0	RT-qPCR	Control
PCD marker	XCP2	TC3	0.000740112	0	RT-qPCR	Control
PCD marker	XCP2	TC5	0.00490886	0	RT-qPCR	Control
PCD marker	XCP2	TC1	0.0154754	0	RT-qPCR	Control
PCD marker	XCP2	TC3	0.000740112	0	RT-qPCR	Control
PCD marker	XCP2	TC5	0.00490886	0	RT-qPCR	Control
PCD marker	XCP2	TC1	0.0154754	0	RT-qPCR	Control
PCD marker	XCP2	TC3	0.000740112	0	RT-qPCR	Control
PCD marker	XCP2	TC5	0.00490886	0	RT-qPCR	Control
PCD marker	XCP2	TC1	0.0154754	0	RT-qPCR	Control
PCD marker	XCP2	TC3	0.000740112	0	RT-qPCR	Control
PCD marker	XCP2	TC5	0.00490886	0	RT-qPCR	Control
PCD marker	XCP2	TC1	0.0154754	0	RT-qPCR	Control
PCD marker	XCP2	TC3	0.000740112	0	RT-qPCR	Control
PCD marker	XCP2	TC5	0.00490886	0	RT-qPCR	Control
PCD marker	XCP2	TC1	0.0154754	0	RT-qPCR	Control
PCD marker	XCP2	TC3	0.000740112	0	RT-qPCR	Control
PCD marker	XCP2	TC5	0.00490886	0	RT-qPCR	Control
PCD marker	XCP2	TC1	0.0423854	1	RT-qPCR	Control
PCD marker	XCP2	TC3	0.00439142	1	RT-qPCR	Control
PCD marker	XCP2	TC5	0.0129123	1	RT-qPCR	Control
PCD marker	XCP2	TC1	0.0423854	1	RT-qPCR	Control
PCD marker	XCP2	TC3	0.00439142	1	RT-qPCR	Control
PCD marker	XCP2	TC5	0.0129123	1	RT-qPCR	Control
PCD marker	XCP2	TC1	0.0423854	1	RT-qPCR	Control
PCD marker	XCP2	TC3	0.00439142	1	RT-qPCR	Control
PCD marker	XCP2	TC5	0.0129123	1	RT-qPCR	Control
PCD marker	XCP2	TC1	0.0423854	1	RT-qPCR	Control
PCD marker	XCP2	TC3	0.00439142	1	RT-qPCR	Control
PCD marker	XCP2	TC5	0.0129123	1	RT-qPCR	Control
PCD marker	XCP2	TC1	0.0423854	1	RT-qPCR	Control
PCD marker	XCP2	TC3	0.00439142	1	RT-qPCR	Control
PCD marker	XCP2	TC5	0.0129123	1	RT-qPCR	Control
PCD marker	XCP2	TC1	0.0423854	1	RT-qPCR	Control
PCD marker	XCP2	TC3	0.00439142	1	RT-qPCR	Control
PCD marker	XCP2	TC5	0.0129123	1	RT-qPCR	Control
PCD marker	XCP2	TC1	0.0423854	1	RT-qPCR	Control
PCD marker	XCP2	TC3	0.00439142	1	RT-qPCR	Control
PCD marker	XCP2	TC5	0.0129123	1	RT-qPCR	Control
PCD marker	XCP2	TC1	0.0423854	1	RT-qPCR	Control
PCD marker	XCP2	TC3	0.00439142	1	RT-qPCR	Control
PCD marker	XCP2	TC5	0.0129123	1	RT-qPCR	Control
PCD marker	XCP2	TC1	0.0423854	1	RT-qPCR	Control
PCD marker	XCP2	TC3	0.00439142	1	RT-qPCR	Control
PCD marker	XCP2	TC5	0.0129123	1	RT-qPCR	Control
PCD marker	XCP2	TC1	0.0423854	1	RT-qPCR	Control
PCD marker	XCP2	TC3	0.00439142	1	RT-qPCR	Control
PCD marker	XCP2	TC5	0.0129123	1	RT-qPCR	Control
PCD marker	XCP2	TC1	0.0423854	1	RT-qPCR	Control
PCD marker	XCP2	TC3	0.00439142	1	RT-qPCR	Control
PCD marker	XCP2	TC5	0.0129123	1	RT-qPCR	Control
PCD marker	XCP2	TC1	0.0423854	1	RT-qPCR	Control
PCD marker	XCP2	TC3	0.00439142	1	RT-qPCR	Control
PCD marker	XCP2	TC5	0.0129123	1	RT-qPCR	Control
PCD marker	XCP2	TC1	0.0423854	1	RT-qPCR	Control
PCD marker	XCP2	TC3	0.00439142	1	RT-qPCR	Control
PCD marker	XCP2	TC5	0.0129123	1	RT-qPCR	Control
PCD marker	XCP2	TC1	0.0423854	1	RT-qPCR	Control
PCD marker	XCP2	TC3	0.00439142	1	RT-qPCR	Control
PCD marker	XCP2	TC5	0.0129123	1	RT-qPCR	Control
PCD marker	XCP2	TC1	0.0423854	1	RT-qPCR	Control
PCD marker	XCP2	TC3	0.00439142	1	RT-qPCR	Control
PCD marker	XCP2	TC5	0.0129123	1	RT-qPCR	Control
PCD marker	XCP2	TC1	0.0423854	1	RT-qPCR	Control
PCD marker	XCP2	TC3	0.00439142	1	RT-qPCR	Control
PCD marker	XCP2	TC5	0.0129123	1	RT-qPCR	Control
PCD marker	XCP2	TC1	0.0423854	1	RT-qPCR	Control
PCD marker	XCP2	TC3	0.00439142	1	RT-qPCR	Control
PCD marker	XCP2	TC5	0.0129123	1	RT-qPCR	Control
PCD marker	XCP2	TC1	0.0423854	1	RT-qPCR	Control
PCD marker	XCP2	TC3	0.00439142	1	RT-qPCR	Control
PCD marker	XCP2	TC5	0.0129123	1	RT-qPCR	Control
PCD marker	XCP2	TC1	0.0423854	1	RT-qPCR	Control
PCD marker	XCP2	TC3	0.00439142	1	RT-qPCR	Control
PCD marker	XCP2	TC5	0.0129123	1	RT-qPCR	Control
PCD marker	XCP2	TC1	0.0423854	1	RT-qPCR	Control
PCD marker	XCP2	TC3	0.00439142	1	RT-qPCR	Control
PCD marker	XCP2	TC5	0.0129123	1	RT-qPCR	Control
PCD marker	XCP2	TC1	0.0423854	1	RT-qPCR	Control
PCD marker	XCP2	TC3	0.00439142	1	RT-qPCR	Control
PCD marker	XCP2	TC5	0.0129123	1	RT-qPCR	Control
PCD marker	XCP2	TC1	0.0423854	1	RT-qPCR	Control
PCD marker	XCP2	TC3	0.00439142	1	RT-qPCR	Control
PCD marker	XCP2	TC5	0.0129123	1	RT-qPCR	Control
PCD marker	XCP2	TC1	0.0423854	1	RT-qPCR	Control
PCD marker	XCP2	TC3	0.00439142	1	RT-qPCR	Control
PCD marker	XCP2	TC5	0.0129123	1	RT-qPCR	Control
PCD marker	XCP2	TC1	0.0423854	1	RT-qPCR	Control
PCD marker	XCP2	TC3	0.00439142	1	RT-qPCR	Control
PCD marker	XCP2	TC5	0.0129123	1	RT-qPCR	Control
PCD marker	XCP2	TC1	0.0423854	1	RT-qPCR	Control
PCD marker	XCP2	TC3	0.00439142	1	RT-qPCR	Control
PCD marker	XCP2	TC5	0.0129123	1	RT-qPCR	Control
PCD marker	XCP2	TC1	0.0423854	1	RT-qPCR	Control
PCD marker	XCP2	TC3	0.00439142	1	RT-qPCR	Control
PCD marker	XCP2	TC5	0.0129123	1	RT-qPCR	Control
PCD marker	XCP2	TC1	0.0423854	1	RT-qPCR	Control
PCD marker	XCP2	TC3	0.00439142	1	RT-qPCR	Control
PCD marker	XCP2	TC5	0.0129123	1	RT-qPCR	Control
PCD marker	XCP2	TC1	0.0367756	2	RT-qPCR	Control
PCD marker	XCP2	TC3	0.00725327	2	RT-qPCR	Control
PCD marker	XCP2	TC5	0.0029018	2	RT-qPCR	Control
PCD marker	XCP2	TC1	0.0367756	2	RT-qPCR	Control
PCD marker	XCP2	TC3	0.00725327	2	RT-qPCR	Control
PCD marker	XCP2	TC5	0.0029018	2	RT-qPCR	Control
PCD marker	XCP2	TC1	0.0367756	2	RT-qPCR	Control
PCD marker	XCP2	TC3	0.00725327	2	RT-qPCR	Control
PCD marker	XCP2	TC5	0.0029018	2	RT-qPCR	Control
PCD marker	XCP2	TC1	0.0367756	2	RT-qPCR	Control
PCD marker	XCP2	TC3	0.00725327	2	RT-qPCR	Control
PCD marker	XCP2	TC5	0.0029018	2	RT-qPCR	Control
PCD marker	XCP2	TC1	0.0367756	2	RT-qPCR	Control
PCD marker	XCP2	TC3	0.00725327	2	RT-qPCR	Control
PCD marker	XCP2	TC5	0.0029018	2	RT-qPCR	Control
PCD marker	XCP2	TC1	0.0367756	2	RT-qPCR	Control
PCD marker	XCP2	TC3	0.00725327	2	RT-qPCR	Control
PCD marker	XCP2	TC5	0.0029018	2	RT-qPCR	Control
PCD marker	XCP2	TC1	0.0367756	2	RT-qPCR	Control
PCD marker	XCP2	TC3	0.00725327	2	RT-qPCR	Control
PCD marker	XCP2	TC5	0.0029018	2	RT-qPCR	Control
PCD marker	XCP2	TC1	0.0367756	2	RT-qPCR	Control
PCD marker	XCP2	TC3	0.00725327	2	RT-qPCR	Control
PCD marker	XCP2	TC5	0.0029018	2	RT-qPCR	Control
PCD marker	XCP2	TC1	0.0367756	2	RT-qPCR	Control
PCD marker	XCP2	TC3	0.00725327	2	RT-qPCR	Control
PCD marker	XCP2	TC5	0.0029018	2	RT-qPCR	Control
PCD marker	XCP2	TC1	0.0367756	2	RT-qPCR	Control
PCD marker	XCP2	TC3	0.00725327	2	RT-qPCR	Control
PCD marker	XCP2	TC5	0.0029018	2	RT-qPCR	Control
PCD marker	XCP2	TC1	0.0367756	2	RT-qPCR	Control
PCD marker	XCP2	TC3	0.00725327	2	RT-qPCR	Control
PCD marker	XCP2	TC5	0.0029018	2	RT-qPCR	Control
PCD marker	XCP2	TC1	0.0367756	2	RT-qPCR	Control
PCD marker	XCP2	TC3	0.00725327	2	RT-qPCR	Control
PCD marker	XCP2	TC5	0.0029018	2	RT-qPCR	Control
PCD marker	XCP2	TC1	0.0367756	2	RT-qPCR	Control
PCD marker	XCP2	TC3	0.00725327	2	RT-qPCR	Control
PCD marker	XCP2	TC5	0.0029018	2	RT-qPCR	Control
PCD marker	XCP2	TC1	0.0367756	2	RT-qPCR	Control
PCD marker	XCP2	TC3	0.00725327	2	RT-qPCR	Control
PCD marker	XCP2	TC5	0.0029018	2	RT-qPCR	Control
PCD marker	XCP2	TC1	0.0367756	2	RT-qPCR	Control
PCD marker	XCP2	TC3	0.00725327	2	RT-qPCR	Control
PCD marker	XCP2	TC5	0.0029018	2	RT-qPCR	Control
PCD marker	XCP2	TC1	0.0367756	2	RT-qPCR	Control
PCD marker	XCP2	TC3	0.00725327	2	RT-qPCR	Control
PCD marker	XCP2	TC5	0.0029018	2	RT-qPCR	Control
PCD marker	XCP2	TC1	0.0367756	2	RT-qPCR	Control
PCD marker	XCP2	TC3	0.00725327	2	RT-qPCR	Control
PCD marker	XCP2	TC5	0.0029018	2	RT-qPCR	Control
PCD marker	XCP2	TC1	0.0367756	2	RT-qPCR	Control
PCD marker	XCP2	TC3	0.00725327	2	RT-qPCR	Control
PCD marker	XCP2	TC5	0.0029018	2	RT-qPCR	Control
PCD marker	XCP2	TC1	0.0367756	2	RT-qPCR	Control
PCD marker	XCP2	TC3	0.00725327	2	RT-qPCR	Control
PCD marker	XCP2	TC5	0.0029018	2	RT-qPCR	Control
PCD marker	XCP2	TC1	0.0367756	2	RT-qPCR	Control
PCD marker	XCP2	TC3	0.00725327	2	RT-qPCR	Control
PCD marker	XCP2	TC5	0.0029018	2	RT-qPCR	Control
PCD marker	XCP2	TC1	0.0367756	2	RT-qPCR	Control
PCD marker	XCP2	TC3	0.00725327	2	RT-qPCR	Control
PCD marker	XCP2	TC5	0.0029018	2	RT-qPCR	Control
PCD marker	XCP2	TC1	0.0367756	2	RT-qPCR	Control
PCD marker	XCP2	TC3	0.00725327	2	RT-qPCR	Control
PCD marker	XCP2	TC5	0.0029018	2	RT-qPCR	Control
PCD marker	XCP2	TC1	0.0367756	2	RT-qPCR	Control
PCD marker	XCP2	TC3	0.00725327	2	RT-qPCR	Control
PCD marker	XCP2	TC5	0.0029018	2	RT-qPCR	Control
PCD marker	XCP2	TC1	0.0367756	2	RT-qPCR	Control
PCD marker	XCP2	TC3	0.00725327	2	RT-qPCR	Control
PCD marker	XCP2	TC5	0.0029018	2	RT-qPCR	Control
PCD marker	XCP2	TC1	0.0367756	2	RT-qPCR	Control
PCD marker	XCP2	TC3	0.00725327	2	RT-qPCR	Control
PCD marker	XCP2	TC5	0.0029018	2	RT-qPCR	Control
PCD marker	XCP2	TC1	0.0367756	2	RT-qPCR	Control
PCD marker	XCP2	TC3	0.00725327	2	RT-qPCR	Control
PCD marker	XCP2	TC5	0.0029018	2	RT-qPCR	Control
PCD marker	XCP2	TC1	0.0367756	2	RT-qPCR	Control
PCD marker	XCP2	TC3	0.00725327	2	RT-qPCR	Control
PCD marker	XCP2	TC5	0.0029018	2	RT-qPCR	Control
PCD marker	XCP2	TC1	0.0713591	3	RT-qPCR	Control
PCD marker	XCP2	TC3	0.00675418	3	RT-qPCR	Control
PCD marker	XCP2	TC5	0.00707671	3	RT-qPCR	Control
PCD marker	XCP2	TC1	0.0713591	3	RT-qPCR	Control
PCD marker	XCP2	TC3	0.00675418	3	RT-qPCR	Control
PCD marker	XCP2	TC5	0.00707671	3	RT-qPCR	Control
PCD marker	XCP2	TC1	0.0713591	3	RT-qPCR	Control
PCD marker	XCP2	TC3	0.00675418	3	RT-qPCR	Control
PCD marker	XCP2	TC5	0.00707671	3	RT-qPCR	Control
PCD marker	XCP2	TC1	0.0713591	3	RT-qPCR	Control
PCD marker	XCP2	TC3	0.00675418	3	RT-qPCR	Control
PCD marker	XCP2	TC5	0.00707671	3	RT-qPCR	Control
PCD marker	XCP2	TC1	0.0713591	3	RT-qPCR	Control
PCD marker	XCP2	TC3	0.00675418	3	RT-qPCR	Control
PCD marker	XCP2	TC5	0.00707671	3	RT-qPCR	Control
PCD marker	XCP2	TC1	0.0713591	3	RT-qPCR	Control
PCD marker	XCP2	TC3	0.00675418	3	RT-qPCR	Control
PCD marker	XCP2	TC5	0.00707671	3	RT-qPCR	Control
PCD marker	XCP2	TC1	0.0713591	3	RT-qPCR	Control
PCD marker	XCP2	TC3	0.00675418	3	RT-qPCR	Control
PCD marker	XCP2	TC5	0.00707671	3	RT-qPCR	Control
PCD marker	XCP2	TC1	0.0713591	3	RT-qPCR	Control
PCD marker	XCP2	TC3	0.00675418	3	RT-qPCR	Control
PCD marker	XCP2	TC5	0.00707671	3	RT-qPCR	Control
PCD marker	XCP2	TC1	0.0713591	3	RT-qPCR	Control
PCD marker	XCP2	TC3	0.00675418	3	RT-qPCR	Control
PCD marker	XCP2	TC5	0.00707671	3	RT-qPCR	Control
PCD marker	XCP2	TC1	0.0713591	3	RT-qPCR	Control
PCD marker	XCP2	TC3	0.00675418	3	RT-qPCR	Control
PCD marker	XCP2	TC5	0.00707671	3	RT-qPCR	Control
PCD marker	XCP2	TC1	0.0713591	3	RT-qPCR	Control
PCD marker	XCP2	TC3	0.00675418	3	RT-qPCR	Control
PCD marker	XCP2	TC5	0.00707671	3	RT-qPCR	Control
PCD marker	XCP2	TC1	0.0713591	3	RT-qPCR	Control
PCD marker	XCP2	TC3	0.00675418	3	RT-qPCR	Control
PCD marker	XCP2	TC5	0.00707671	3	RT-qPCR	Control
PCD marker	XCP2	TC1	0.0713591	3	RT-qPCR	Control
PCD marker	XCP2	TC3	0.00675418	3	RT-qPCR	Control
PCD marker	XCP2	TC5	0.00707671	3	RT-qPCR	Control
PCD marker	XCP2	TC1	0.0713591	3	RT-qPCR	Control
PCD marker	XCP2	TC3	0.00675418	3	RT-qPCR	Control
PCD marker	XCP2	TC5	0.00707671	3	RT-qPCR	Control
PCD marker	XCP2	TC1	0.0713591	3	RT-qPCR	Control
PCD marker	XCP2	TC3	0.00675418	3	RT-qPCR	Control
PCD marker	XCP2	TC5	0.00707671	3	RT-qPCR	Control
PCD marker	XCP2	TC1	0.0713591	3	RT-qPCR	Control
PCD marker	XCP2	TC3	0.00675418	3	RT-qPCR	Control
PCD marker	XCP2	TC5	0.00707671	3	RT-qPCR	Control
PCD marker	XCP2	TC1	0.0713591	3	RT-qPCR	Control
PCD marker	XCP2	TC3	0.00675418	3	RT-qPCR	Control
PCD marker	XCP2	TC5	0.00707671	3	RT-qPCR	Control
PCD marker	XCP2	TC1	0.0713591	3	RT-qPCR	Control
PCD marker	XCP2	TC3	0.00675418	3	RT-qPCR	Control
PCD marker	XCP2	TC5	0.00707671	3	RT-qPCR	Control
PCD marker	XCP2	TC1	0.0713591	3	RT-qPCR	Control
PCD marker	XCP2	TC3	0.00675418	3	RT-qPCR	Control
PCD marker	XCP2	TC5	0.00707671	3	RT-qPCR	Control
PCD marker	XCP2	TC1	0.0713591	3	RT-qPCR	Control
PCD marker	XCP2	TC3	0.00675418	3	RT-qPCR	Control
PCD marker	XCP2	TC5	0.00707671	3	RT-qPCR	Control
PCD marker	XCP2	TC1	0.0713591	3	RT-qPCR	Control
PCD marker	XCP2	TC3	0.00675418	3	RT-qPCR	Control
PCD marker	XCP2	TC5	0.00707671	3	RT-qPCR	Control
PCD marker	XCP2	TC1	0.0713591	3	RT-qPCR	Control
PCD marker	XCP2	TC3	0.00675418	3	RT-qPCR	Control
PCD marker	XCP2	TC5	0.00707671	3	RT-qPCR	Control
PCD marker	XCP2	TC1	0.0713591	3	RT-qPCR	Control
PCD marker	XCP2	TC3	0.00675418	3	RT-qPCR	Control
PCD marker	XCP2	TC5	0.00707671	3	RT-qPCR	Control
PCD marker	XCP2	TC1	0.0713591	3	RT-qPCR	Control
PCD marker	XCP2	TC3	0.00675418	3	RT-qPCR	Control
PCD marker	XCP2	TC5	0.00707671	3	RT-qPCR	Control
PCD marker	XCP2	TC1	0.0713591	3	RT-qPCR	Control
PCD marker	XCP2	TC3	0.00675418	3	RT-qPCR	Control
PCD marker	XCP2	TC5	0.00707671	3	RT-qPCR	Control
PCD marker	XCP2	TC1	0.0713591	3	RT-qPCR	Control
PCD marker	XCP2	TC3	0.00675418	3	RT-qPCR	Control
PCD marker	XCP2	TC5	0.00707671	3	RT-qPCR	Control
PCD marker	XCP2	TC1	0.0713591	3	RT-qPCR	Control
PCD marker	XCP2	TC3	0.00675418	3	RT-qPCR	Control
PCD marker	XCP2	TC5	0.00707671	3	RT-qPCR	Control
PCD marker	XCP2	TC1	0.0342385	4	RT-qPCR	Control
PCD marker	XCP2	TC3	0.00872923	4	RT-qPCR	Control
PCD marker	XCP2	TC5	0.00666469	4	RT-qPCR	Control
PCD marker	XCP2	TC1	0.0342385	4	RT-qPCR	Control
PCD marker	XCP2	TC3	0.00872923	4	RT-qPCR	Control
PCD marker	XCP2	TC5	0.00666469	4	RT-qPCR	Control
PCD marker	XCP2	TC1	0.0342385	4	RT-qPCR	Control
PCD marker	XCP2	TC3	0.00872923	4	RT-qPCR	Control
PCD marker	XCP2	TC5	0.00666469	4	RT-qPCR	Control
PCD marker	XCP2	TC1	0.0342385	4	RT-qPCR	Control
PCD marker	XCP2	TC3	0.00872923	4	RT-qPCR	Control
PCD marker	XCP2	TC5	0.00666469	4	RT-qPCR	Control
PCD marker	XCP2	TC1	0.0342385	4	RT-qPCR	Control
PCD marker	XCP2	TC3	0.00872923	4	RT-qPCR	Control
PCD marker	XCP2	TC5	0.00666469	4	RT-qPCR	Control
PCD marker	XCP2	TC1	0.0342385	4	RT-qPCR	Control
PCD marker	XCP2	TC3	0.00872923	4	RT-qPCR	Control
PCD marker	XCP2	TC5	0.00666469	4	RT-qPCR	Control
PCD marker	XCP2	TC1	0.0342385	4	RT-qPCR	Control
PCD marker	XCP2	TC3	0.00872923	4	RT-qPCR	Control
PCD marker	XCP2	TC5	0.00666469	4	RT-qPCR	Control
PCD marker	XCP2	TC1	0.0342385	4	RT-qPCR	Control
PCD marker	XCP2	TC3	0.00872923	4	RT-qPCR	Control
PCD marker	XCP2	TC5	0.00666469	4	RT-qPCR	Control
PCD marker	XCP2	TC1	0.0342385	4	RT-qPCR	Control
PCD marker	XCP2	TC3	0.00872923	4	RT-qPCR	Control
PCD marker	XCP2	TC5	0.00666469	4	RT-qPCR	Control
PCD marker	XCP2	TC1	0.0342385	4	RT-qPCR	Control
PCD marker	XCP2	TC3	0.00872923	4	RT-qPCR	Control
PCD marker	XCP2	TC5	0.00666469	4	RT-qPCR	Control
PCD marker	XCP2	TC1	0.0342385	4	RT-qPCR	Control
PCD marker	XCP2	TC3	0.00872923	4	RT-qPCR	Control
PCD marker	XCP2	TC5	0.00666469	4	RT-qPCR	Control
PCD marker	XCP2	TC1	0.0342385	4	RT-qPCR	Control
PCD marker	XCP2	TC3	0.00872923	4	RT-qPCR	Control
PCD marker	XCP2	TC5	0.00666469	4	RT-qPCR	Control
PCD marker	XCP2	TC1	0.0342385	4	RT-qPCR	Control
[truncated: 16,649 more rows]

## Sheet: mutant expression
date	replicate	gene	sample	Cp	metric	value
2020-10-27	A1	LAC4	WT	28.12	dCt	-8.45
2020-10-27	A1	LAC4	WT	28.12	ddCt	0
2020-10-27	A1	LAC4	WT	28.12	fold	100
2020-10-27	A1	LAC4	lac4-2	31.74	dCt	-13.53
2020-10-27	A1	LAC4	lac4-2	31.74	ddCt	-5.08
2020-10-27	A1	LAC4	lac4-2	31.74	fold	2.95643
2020-10-27	A1	LAC4	lac5-1	29.36	dCt	-9.18
2020-10-27	A1	LAC4	lac5-1	29.36	ddCt	-0.73
2020-10-27	A1	LAC4	lac5-1	29.36	fold	60.2904
2020-10-27	A1	LAC4	lac10-1	30.1	dCt	-9.01
2020-10-27	A1	LAC4	lac10-1	30.1	ddCt	-0.56
2020-10-27	A1	LAC4	lac10-1	30.1	fold	67.8302
2020-10-27	A1	LAC4	lac12-2	28.43	dCt	-8.51
2020-10-27	A1	LAC4	lac12-2	28.43	ddCt	-0.06
2020-10-27	A1	LAC4	lac12-2	28.43	fold	95.9264
2020-10-27	A1	LAC4	lac17-1	28.47	dCt	-8.43
2020-10-27	A1	LAC4	lac17-1	28.47	ddCt	0.02
2020-10-27	A1	LAC4	lac17-1	28.47	fold	101.396
2020-10-27	A1	UBI	WT	25.31	dCt	-5.64
2020-10-27	A1	UBI	WT	25.31	ddCt	0
2020-10-27	A1	UBI	WT	25.31	fold	100
2020-10-27	A1	UBI	lac4-2	24.92	dCt	-6.71
2020-10-27	A1	UBI	lac4-2	24.92	ddCt	-1.07
2020-10-27	A1	UBI	lac4-2	24.92	fold	47.6319
2020-10-27	A1	UBI	lac5-1	27.55	dCt	-7.37
2020-10-27	A1	UBI	lac5-1	27.55	ddCt	-1.73
2020-10-27	A1	UBI	lac5-1	27.55	fold	30.1452
2020-10-27	A1	UBI	lac10-1	26.6	dCt	-5.51
2020-10-27	A1	UBI	lac10-1	26.6	ddCt	0.13
2020-10-27	A1	UBI	lac10-1	26.6	fold	109.429
2020-10-27	A1	UBI	lac12-2	26.82	dCt	-6.9
2020-10-27	A1	UBI	lac12-2	26.82	ddCt	-1.26
2020-10-27	A1	UBI	lac12-2	26.82	fold	41.7544
2020-10-27	A1	UBI	lac17-1	26.73	dCt	-6.69
2020-10-27	A1	UBI	lac17-1	26.73	ddCt	-1.05
2020-10-27	A1	UBI	lac17-1	26.73	fold	48.2968
2020-10-27	A1	EF1a	WT	19.67	dCt	0
2020-10-27	A1	EF1a	WT	19.67	ddCt	0
2020-10-27	A1	EF1a	WT	19.67	fold	100
2020-10-27	A1	EF1a	lac4-2	18.21	dCt	0
2020-10-27	A1	EF1a	lac4-2	18.21	ddCt	0
2020-10-27	A1	EF1a	lac4-2	18.21	fold	100
2020-10-27	A1	EF1a	lac5-1	20.18	dCt	0
2020-10-27	A1	EF1a	lac5-1	20.18	ddCt	0
2020-10-27	A1	EF1a	lac5-1	20.18	fold	100
2020-10-27	A1	EF1a	lac10-1	21.09	dCt	0
2020-10-27	A1	EF1a	lac10-1	21.09	ddCt	0
2020-10-27	A1	EF1a	lac10-1	21.09	fold	100
2020-10-27	A1	EF1a	lac12-2	19.92	dCt	0
2020-10-27	A1	EF1a	lac12-2	19.92	ddCt	0
2020-10-27	A1	EF1a	lac12-2	19.92	fold	100
2020-10-27	A1	EF1a	lac17-1	20.04	dCt	0
2020-10-27	A1	EF1a	lac17-1	20.04	ddCt	0
2020-10-27	A1	EF1a	lac17-1	20.04	fold	100
2020-10-27	A2	LAC4	WT	26.87	dCt	-8.68
2020-10-27	A2	LAC4	WT	26.87	ddCt	0
2020-10-27	A2	LAC4	WT	26.87	fold	100
2020-10-27	A2	LAC4	lac4-2	28.21	dCt	-10.37
2020-10-27	A2	LAC4	lac4-2	28.21	ddCt	-1.69
2020-10-27	A2	LAC4	lac4-2	28.21	fold	30.9927
2020-10-27	A2	LAC4	lac5-1	28.97	dCt	-7.94
2020-10-27	A2	LAC4	lac5-1	28.97	ddCt	0.74
2020-10-27	A2	LAC4	lac5-1	28.97	fold	167.018
2020-10-27	A2	LAC4	lac10-1	27.93	dCt	-8.77
2020-10-27	A2	LAC4	lac10-1	27.93	ddCt	-0.09
2020-10-27	A2	LAC4	lac10-1	27.93	fold	93.9523
2020-10-27	A2	LAC4	lac12-2	27.05	dCt	-8.73
2020-10-27	A2	LAC4	lac12-2	27.05	ddCt	-0.05
2020-10-27	A2	LAC4	lac12-2	27.05	fold	96.5936
2020-10-27	A2	LAC4	lac17-1	27.12	dCt	-8.5
2020-10-27	A2	LAC4	lac17-1	27.12	ddCt	0.18
2020-10-27	A2	LAC4	lac17-1	27.12	fold	113.288
2020-10-27	A2	UBI	WT	25.05	dCt	-6.86
2020-10-27	A2	UBI	WT	25.05	ddCt	0
2020-10-27	A2	UBI	WT	25.05	fold	100
2020-10-27	A2	UBI	lac4-2	24.11	dCt	-6.27
2020-10-27	A2	UBI	lac4-2	24.11	ddCt	0.59
2020-10-27	A2	UBI	lac4-2	24.11	fold	150.525
2020-10-27	A2	UBI	lac5-1	26.47	dCt	-5.44
2020-10-27	A2	UBI	lac5-1	26.47	ddCt	1.42
2020-10-27	A2	UBI	lac5-1	26.47	fold	267.586
2020-10-27	A2	UBI	lac10-1	25.72	dCt	-6.56
2020-10-27	A2	UBI	lac10-1	25.72	ddCt	0.3
2020-10-27	A2	UBI	lac10-1	25.72	fold	123.114
2020-10-27	A2	UBI	lac12-2	25.28	dCt	-6.96
2020-10-27	A2	UBI	lac12-2	25.28	ddCt	-0.1
2020-10-27	A2	UBI	lac12-2	25.28	fold	93.3033
2020-10-27	A2	UBI	lac17-1	24.73	dCt	-6.11
2020-10-27	A2	UBI	lac17-1	24.73	ddCt	0.75
2020-10-27	A2	UBI	lac17-1	24.73	fold	168.179
2020-10-27	A2	EF1a	WT	18.19	dCt	0
2020-10-27	A2	EF1a	WT	18.19	ddCt	0
2020-10-27	A2	EF1a	WT	18.19	fold	100
2020-10-27	A2	EF1a	lac4-2	17.84	dCt	0
2020-10-27	A2	EF1a	lac4-2	17.84	ddCt	0
2020-10-27	A2	EF1a	lac4-2	17.84	fold	100
2020-10-27	A2	EF1a	lac5-1	21.03	dCt	0
2020-10-27	A2	EF1a	lac5-1	21.03	ddCt	0
2020-10-27	A2	EF1a	lac5-1	21.03	fold	100
2020-10-27	A2	EF1a	lac10-1	19.16	dCt	0
2020-10-27	A2	EF1a	lac10-1	19.16	ddCt	0
2020-10-27	A2	EF1a	lac10-1	19.16	fold	100
2020-10-27	A2	EF1a	lac12-2	18.32	dCt	0
2020-10-27	A2	EF1a	lac12-2	18.32	ddCt	0
2020-10-27	A2	EF1a	lac12-2	18.32	fold	100
2020-10-27	A2	EF1a	lac17-1	18.62	dCt	0
2020-10-27	A2	EF1a	lac17-1	18.62	ddCt	0
2020-10-27	A2	EF1a	lac17-1	18.62	fold	100
2020-10-28	A1	LAC10	WT	30.26	dCt	-10.95
2020-10-28	A1	LAC10	WT	30.26	ddCt	0
2020-10-28	A1	LAC10	WT	30.26	fold	100
2020-10-28	A1	LAC10	lac4-2	30.16	dCt	-11.28
2020-10-28	A1	LAC10	lac4-2	30.16	ddCt	-0.33
2020-10-28	A1	LAC10	lac4-2	30.16	fold	79.5536
2020-10-28	A1	LAC10	lac5-1	32.46	dCt	-11.9
2020-10-28	A1	LAC10	lac5-1	32.46	ddCt	-0.95
2020-10-28	A1	LAC10	lac5-1	32.46	fold	51.7632
2020-10-28	A1	LAC10	lac10-1	27.19	dCt	-5.52
2020-10-28	A1	LAC10	lac10-1	27.19	ddCt	5.43
2020-10-28	A1	LAC10	lac10-1	27.19	fold	4311.15
2020-10-28	A1	LAC10	lac12-2	30.6	dCt	-11.01
2020-10-28	A1	LAC10	lac12-2	30.6	ddCt	-0.06
2020-10-28	A1	LAC10	lac12-2	30.6	fold	95.9264
2020-10-28	A1	LAC10	lac17-1	30.65	dCt	-10.64
2020-10-28	A1	LAC10	lac17-1	30.65	ddCt	0.31
2020-10-28	A1	LAC10	lac17-1	30.65	fold	123.971
2020-10-28	A1	LAC12	WT	33.27	dCt	-13.96
2020-10-28	A1	LAC12	WT	33.27	ddCt	0
2020-10-28	A1	LAC12	WT	33.27	fold	100
2020-10-28	A1	LAC12	lac4-2	33.77	dCt	-14.89
2020-10-28	A1	LAC12	lac4-2	33.77	ddCt	-0.93
2020-10-28	A1	LAC12	lac4-2	33.77	fold	52.4858
2020-10-28	A1	LAC12	lac5-1	36	dCt	-15.44
2020-10-28	A1	LAC12	lac5-1	36	ddCt	-1.48
2020-10-28	A1	LAC12	lac5-1	36	fold	35.8489
2020-10-28	A1	LAC12	lac10-1	36.09	dCt	-14.42
2020-10-28	A1	LAC12	lac10-1	36.09	ddCt	-0.46
2020-10-28	A1	LAC12	lac10-1	36.09	fold	72.6986
2020-10-28	A1	LAC12	lac12-2	32.66	dCt	-13.07
2020-10-28	A1	LAC12	lac12-2	32.66	ddCt	0.89
2020-10-28	A1	LAC12	lac12-2	32.66	fold	185.318
2020-10-28	A1	LAC12	lac17-1	40	dCt	-19.99
2020-10-28	A1	LAC12	lac17-1	40	ddCt	-6.03
2020-10-28	A1	LAC12	lac17-1	40	fold	1.53034
2020-10-28	A1	LAC17	WT	28.53	dCt	-9.22
2020-10-28	A1	LAC17	WT	28.53	ddCt	0
2020-10-28	A1	LAC17	WT	28.53	fold	100
2020-10-28	A1	LAC17	lac4-2	28.74	dCt	-9.86
2020-10-28	A1	LAC17	lac4-2	28.74	ddCt	-0.64
2020-10-28	A1	LAC17	lac4-2	28.74	fold	64.1713
2020-10-28	A1	LAC17	lac5-1	30.12	dCt	-9.56
2020-10-28	A1	LAC17	lac5-1	30.12	ddCt	-0.34
2020-10-28	A1	LAC17	lac5-1	30.12	fold	79.0041
2020-10-28	A1	LAC17	lac10-1	30.06	dCt	-8.39
2020-10-28	A1	LAC17	lac10-1	30.06	ddCt	0.83
2020-10-28	A1	LAC17	lac10-1	30.06	fold	177.769
2020-10-28	A1	LAC17	lac12-2	28.71	dCt	-9.12
2020-10-28	A1	LAC17	lac12-2	28.71	ddCt	0.1
2020-10-28	A1	LAC17	lac12-2	28.71	fold	107.177
2020-10-28	A1	LAC17	lac17-1	32.86	dCt	-12.85
2020-10-28	A1	LAC17	lac17-1	32.86	ddCt	-3.63
2020-10-28	A1	LAC17	lac17-1	32.86	fold	8.07721
2020-10-28	A1	EF1a	WT	19.31	dCt	0
2020-10-28	A1	EF1a	WT	19.31	ddCt	0
2020-10-28	A1	EF1a	WT	19.31	fold	100
2020-10-28	A1	EF1a	lac4-2	18.88	dCt	0
2020-10-28	A1	EF1a	lac4-2	18.88	ddCt	0
2020-10-28	A1	EF1a	lac4-2	18.88	fold	100
2020-10-28	A1	EF1a	lac5-1	20.56	dCt	0
2020-10-28	A1	EF1a	lac5-1	20.56	ddCt	0
2020-10-28	A1	EF1a	lac5-1	20.56	fold	100
2020-10-28	A1	EF1a	lac10-1	21.67	dCt	0
2020-10-28	A1	EF1a	lac10-1	21.67	ddCt	0
2020-10-28	A1	EF1a	lac10-1	21.67	fold	100
2020-10-28	A1	EF1a	lac12-2	19.59	dCt	0
2020-10-28	A1	EF1a	lac12-2	19.59	ddCt	0
2020-10-28	A1	EF1a	lac12-2	19.59	fold	100
2020-10-28	A1	EF1a	lac17-1	20.01	dCt	0
2020-10-28	A1	EF1a	lac17-1	20.01	ddCt	0
2020-10-28	A1	EF1a	lac17-1	20.01	fold	100
2020-10-28	A2	LAC10	WT	29.71	dCt	-11.53
2020-10-28	A2	LAC10	WT	29.71	ddCt	0
2020-10-28	A2	LAC10	WT	29.71	fold	100
2020-10-28	A2	LAC10	lac4-2	29.05	dCt	-11.27
2020-10-28	A2	LAC10	lac4-2	29.05	ddCt	0.26
2020-10-28	A2	LAC10	lac4-2	29.05	fold	119.748
2020-10-28	A2	LAC10	lac5-1	30.44	dCt	-9.39
2020-10-28	A2	LAC10	lac5-1	30.44	ddCt	2.14
2020-10-28	A2	LAC10	lac5-1	30.44	fold	440.762
2020-10-28	A2	LAC10	lac10-1	24.94	dCt	-5.82
2020-10-28	A2	LAC10	lac10-1	24.94	ddCt	5.71
2020-10-28	A2	LAC10	lac10-1	24.94	fold	5234.57
2020-10-28	A2	LAC10	lac12-2	29.67	dCt	-11.22
2020-10-28	A2	LAC10	lac12-2	29.67	ddCt	0.31
2020-10-28	A2	LAC10	lac12-2	29.67	fold	123.971
2020-10-28	A2	LAC10	lac17-1	29.54	dCt	-11.36
2020-10-28	A2	LAC10	lac17-1	29.54	ddCt	0.17
2020-10-28	A2	LAC10	lac17-1	29.54	fold	112.506
2020-10-28	A2	LAC12	WT	32.91	dCt	-14.73
2020-10-28	A2	LAC12	WT	32.91	ddCt	0
2020-10-28	A2	LAC12	WT	32.91	fold	100
2020-10-28	A2	LAC12	lac4-2	31.24	dCt	-13.46
2020-10-28	A2	LAC12	lac4-2	31.24	ddCt	1.27
2020-10-28	A2	LAC12	lac4-2	31.24	fold	241.162
2020-10-28	A2	LAC12	lac5-1	34.43	dCt	-13.38
2020-10-28	A2	LAC12	lac5-1	34.43	ddCt	1.35
2020-10-28	A2	LAC12	lac5-1	34.43	fold	254.912
2020-10-28	A2	LAC12	lac10-1	33.55	dCt	-14.43
2020-10-28	A2	LAC12	lac10-1	33.55	ddCt	0.3
2020-10-28	A2	LAC12	lac10-1	33.55	fold	123.114
2020-10-28	A2	LAC12	lac12-2	32.02	dCt	-13.57
2020-10-28	A2	LAC12	lac12-2	32.02	ddCt	1.16
2020-10-28	A2	LAC12	lac12-2	32.02	fold	223.457
2020-10-28	A2	LAC12	lac17-1	33.86	dCt	-15.68
2020-10-28	A2	LAC12	lac17-1	33.86	ddCt	-0.95
2020-10-28	A2	LAC12	lac17-1	33.86	fold	51.7632
2020-10-28	A2	LAC17	WT	28.51	dCt	-10.33
2020-10-28	A2	LAC17	WT	28.51	ddCt	0
2020-10-28	A2	LAC17	WT	28.51	fold	100
2020-10-28	A2	LAC17	lac4-2	27.62	dCt	-9.84
2020-10-28	A2	LAC17	lac4-2	27.62	ddCt	0.49
2020-10-28	A2	LAC17	lac4-2	27.62	fold	140.444
2020-10-28	A2	LAC17	lac5-1	29.62	dCt	-8.57
2020-10-28	A2	LAC17	lac5-1	29.62	ddCt	1.76
2020-10-28	A2	LAC17	lac5-1	29.62	fold	338.698
2020-10-28	A2	LAC17	lac10-1	28.78	dCt	-9.66
2020-10-28	A2	LAC17	lac10-1	28.78	ddCt	0.67
2020-10-28	A2	LAC17	lac10-1	28.78	fold	159.107
2020-10-28	A2	LAC17	lac12-2	28.18	dCt	-9.73
2020-10-28	A2	LAC17	lac12-2	28.18	ddCt	0.6
2020-10-28	A2	LAC17	lac12-2	28.18	fold	151.572
2020-10-28	A2	LAC17	lac17-1	31.89	dCt	-13.71
2020-10-28	A2	LAC17	lac17-1	31.89	ddCt	-3.38
2020-10-28	A2	LAC17	lac17-1	31.89	fold	9.60547
2020-10-28	A2	EF1a	WT	18.18	dCt	0
2020-10-28	A2	EF1a	WT	18.18	ddCt	0
2020-10-28	A2	EF1a	WT	18.18	fold	100
2020-10-28	A2	EF1a	lac4-2	17.78	dCt	0
2020-10-28	A2	EF1a	lac4-2	17.78	ddCt	0
2020-10-28	A2	EF1a	lac4-2	17.78	fold	100
2020-10-28	A2	EF1a	lac5-1	21.05	dCt	0
2020-10-28	A2	EF1a	lac5-1	21.05	ddCt	0
2020-10-28	A2	EF1a	lac5-1	21.05	fold	100
2020-10-28	A2	EF1a	lac10-1	19.12	dCt	0
2020-10-28	A2	EF1a	lac10-1	19.12	ddCt	0
2020-10-28	A2	EF1a	lac10-1	19.12	fold	100
2020-10-28	A2	EF1a	lac12-2	18.45	dCt	0
2020-10-28	A2	EF1a	lac12-2	18.45	ddCt	0
2020-10-28	A2	EF1a	lac12-2	18.45	fold	100
2020-10-28	A2	EF1a	lac17-1	18.18	dCt	0
2020-10-28	A2	EF1a	lac17-1	18.18	ddCt	0
2020-10-28	A2	EF1a	lac17-1	18.18	fold	100
2020-10-31	B1	LAC4	WT	22.6	dCt	-7.45
2020-10-31	B1	LAC4	WT	22.6	ddCt	0
2020-10-31	B1	LAC4	WT	22.6	fold	100
2020-10-31	B1	LAC4	lac4-2	26.28	dCt	-10.23
2020-10-31	B1	LAC4	lac4-2	26.28	ddCt	-2.78
2020-10-31	B1	LAC4	lac4-2	26.28	fold	14.5592
2020-10-31	B1	LAC4	lac5-1	23	dCt	-7.72
2020-10-31	B1	LAC4	lac5-1	23	ddCt	-0.27
2020-10-31	B1	LAC4	lac5-1	23	fold	82.932
2020-10-31	B1	LAC4	lac10-1	23.03	dCt	-7.45
2020-10-31	B1	LAC4	lac10-1	23.03	ddCt	0
2020-10-31	B1	LAC4	lac10-1	23.03	fold	100
2020-10-31	B1	LAC4	lac12-2	22.99	dCt	-7.69
2020-10-31	B1	LAC4	lac12-2	22.99	ddCt	-0.24
2020-10-31	B1	LAC4	lac12-2	22.99	fold	84.6745
2020-10-31	B1	LAC4	lac17-1	23.04	dCt	-7.78
2020-10-31	B1	LAC4	lac17-1	23.04	ddCt	-0.33
2020-10-31	B1	LAC4	lac17-1	23.04	fold	79.5536
2020-10-31	B1	LAC10	WT	25.91	dCt	-10.76
2020-10-31	B1	LAC10	WT	25.91	ddCt	0
2020-10-31	B1	LAC10	WT	25.91	fold	100
2020-10-31	B1	LAC10	lac4-2	27.1	dCt	-11.05
2020-10-31	B1	LAC10	lac4-2	27.1	ddCt	-0.29
2020-10-31	B1	LAC10	lac4-2	27.1	fold	81.7902
2020-10-31	B1	LAC10	lac5-1	26.34	dCt	-11.06
2020-10-31	B1	LAC10	lac5-1	26.34	ddCt	-0.3
2020-10-31	B1	LAC10	lac5-1	26.34	fold	81.2252
2020-10-31	B1	LAC10	lac10-1	21.55	dCt	-5.97
2020-10-31	B1	LAC10	lac10-1	21.55	ddCt	4.79
2020-10-31	B1	LAC10	lac10-1	21.55	fold	2766.52
2020-10-31	B1	LAC10	lac12-2	26.01	dCt	-10.71
2020-10-31	B1	LAC10	lac12-2	26.01	ddCt	0.05
2020-10-31	B1	LAC10	lac12-2	26.01	fold	103.526
2020-10-31	B1	LAC10	lac17-1	26.47	dCt	-11.21
2020-10-31	B1	LAC10	lac17-1	26.47	ddCt	-0.45
2020-10-31	B1	LAC10	lac17-1	26.47	fold	73.2043
2020-10-31	B1	LAC12	WT	27.79	dCt	-12.64
2020-10-31	B1	LAC12	WT	27.79	ddCt	0
2020-10-31	B1	LAC12	WT	27.79	fold	100
2020-10-31	B1	LAC12	lac4-2	29.76	dCt	-13.71
2020-10-31	B1	LAC12	lac4-2	29.76	ddCt	-1.07
2020-10-31	B1	LAC12	lac4-2	29.76	fold	47.6319
2020-10-31	B1	LAC12	lac5-1	29.11	dCt	-13.83
2020-10-31	B1	LAC12	lac5-1	29.11	ddCt	-1.19
2020-10-31	B1	LAC12	lac5-1	29.11	fold	43.8303
2020-10-31	B1	LAC12	lac10-1	29.19	dCt	-13.61
2020-10-31	B1	LAC12	lac10-1	29.19	ddCt	-0.97
2020-10-31	B1	LAC12	lac10-1	29.19	fold	51.0506
2020-10-31	B1	LAC12	lac12-2	26.29	dCt	-10.99
2020-10-31	B1	LAC12	lac12-2	26.29	ddCt	1.65
2020-10-31	B1	LAC12	lac12-2	26.29	fold	313.834
2020-10-31	B1	LAC12	lac17-1	28.73	dCt	-13.47
2020-10-31	B1	LAC12	lac17-1	28.73	ddCt	-0.83
2020-10-31	B1	LAC12	lac17-1	28.73	fold	56.2529
2020-10-31	B1	EF1a	WT	15.15	dCt	0
2020-10-31	B1	EF1a	WT	15.15	ddCt	0
2020-10-31	B1	EF1a	WT	15.15	fold	100
2020-10-31	B1	EF1a	lac4-2	16.05	dCt	0
2020-10-31	B1	EF1a	lac4-2	16.05	ddCt	0
2020-10-31	B1	EF1a	lac4-2	16.05	fold	100
2020-10-31	B1	EF1a	lac5-1	15.28	dCt	0
2020-10-31	B1	EF1a	lac5-1	15.28	ddCt	0
2020-10-31	B1	EF1a	lac5-1	15.28	fold	100
2020-10-31	B1	EF1a	lac10-1	15.58	dCt	0
2020-10-31	B1	EF1a	lac10-1	15.58	ddCt	0
2020-10-31	B1	EF1a	lac10-1	15.58	fold	100
2020-10-31	B1	EF1a	lac12-2	15.3	dCt	0
2020-10-31	B1	EF1a	lac12-2	15.3	ddCt	0
2020-10-31	B1	EF1a	lac12-2	15.3	fold	100
2020-10-31	B1	EF1a	lac17-1	15.26	dCt	0
2020-10-31	B1	EF1a	lac17-1	15.26	ddCt	0
2020-10-31	B1	EF1a	lac17-1	15.26	fold	100
2020-10-31	B2	LAC4	WT	23.12	dCt	-7.94
2020-10-31	B2	LAC4	WT	23.12	ddCt	0
2020-10-31	B2	LAC4	WT	23.12	fold	100
2020-10-31	B2	LAC4	lac4-2	26.25	dCt	-10.65
2020-10-31	B2	LAC4	lac4-2	26.25	ddCt	-2.71
2020-10-31	B2	LAC4	lac4-2	26.25	fold	15.283
2020-10-31	B2	LAC4	lac5-1	22.99	dCt	-7.42
2020-10-31	B2	LAC4	lac5-1	22.99	ddCt	0.52
2020-10-31	B2	LAC4	lac5-1	22.99	fold	143.396
2020-10-31	B2	LAC4	lac10-1	22.12	dCt	-7.03
2020-10-31	B2	LAC4	lac10-1	22.12	ddCt	0.91
2020-10-31	B2	LAC4	lac10-1	22.12	fold	187.905
2020-10-31	B2	LAC4	lac12-2	23.14	dCt	-7.67
2020-10-31	B2	LAC4	lac12-2	23.14	ddCt	0.27
2020-10-31	B2	LAC4	lac12-2	23.14	fold	120.581
2020-10-31	B2	LAC4	lac17-1	22.58	dCt	-7.12
2020-10-31	B2	LAC4	lac17-1	22.58	ddCt	0.82
2020-10-31	B2	LAC4	lac17-1	22.58	fold	176.541
2020-10-31	B2	LAC10	WT	26.08	dCt	-10.9
2020-10-31	B2	LAC10	WT	26.08	ddCt	0
2020-10-31	B2	LAC10	WT	26.08	fold	100
2020-10-31	B2	LAC10	lac4-2	26.43	dCt	-10.83
2020-10-31	B2	LAC10	lac4-2	26.43	ddCt	0.07
2020-10-31	B2	LAC10	lac4-2	26.43	fold	104.972
2020-10-31	B2	LAC10	lac5-1	26.46	dCt	-10.89
2020-10-31	B2	LAC10	lac5-1	26.46	ddCt	0.01
2020-10-31	B2	LAC10	lac5-1	26.46	fold	100.696
2020-10-31	B2	LAC10	lac10-1	21.28	dCt	-6.19
2020-10-31	B2	LAC10	lac10-1	21.28	ddCt	4.71
2020-10-31	B2	LAC10	lac10-1	21.28	fold	2617.29
2020-10-31	B2	LAC10	lac12-2	26.37	dCt	-10.9
2020-10-31	B2	LAC10	lac12-2	26.37	ddCt	-1.77636e-15
2020-10-31	B2	LAC10	lac12-2	26.37	fold	100
2020-10-31	B2	LAC10	lac17-1	26.26	dCt	-10.8
2020-10-31	B2	LAC10	lac17-1	26.26	ddCt	0.1
2020-10-31	B2	LAC10	lac17-1	26.26	fold	107.177
2020-10-31	B2	LAC12	WT	28.04	dCt	-12.86
2020-10-31	B2	LAC12	WT	28.04	ddCt	0
2020-10-31	B2	LAC12	WT	28.04	fold	100
2020-10-31	B2	LAC12	lac4-2	28.46	dCt	-12.86
2020-10-31	B2	LAC12	lac4-2	28.46	ddCt	-1.77636e-15
2020-10-31	B2	LAC12	lac4-2	28.46	fold	100
2020-10-31	B2	LAC12	lac5-1	27.99	dCt	-12.42
2020-10-31	B2	LAC12	lac5-1	27.99	ddCt	0.44
2020-10-31	B2	LAC12	lac5-1	27.99	fold	135.66
2020-10-31	B2	LAC12	lac10-1	27.57	dCt	-12.48
2020-10-31	B2	LAC12	lac10-1	27.57	ddCt	0.38
2020-10-31	B2	LAC12	lac10-1	27.57	fold	130.134
2020-10-31	B2	LAC12	lac12-2	25.94	dCt	-10.47
2020-10-31	B2	LAC12	lac12-2	25.94	ddCt	2.39
2020-10-31	B2	LAC12	lac12-2	25.94	fold	524.157
2020-10-31	B2	LAC12	lac17-1	28.03	dCt	-12.57
2020-10-31	B2	LAC12	lac17-1	28.03	ddCt	0.29
2020-10-31	B2	LAC12	lac17-1	28.03	fold	122.264
2020-10-31	B2	EF1a	WT	15.18	dCt	0
2020-10-31	B2	EF1a	WT	15.18	ddCt	0
2020-10-31	B2	EF1a	WT	15.18	fold	100
2020-10-31	B2	EF1a	lac4-2	15.6	dCt	0
2020-10-31	B2	EF1a	lac4-2	15.6	ddCt	0
2020-10-31	B2	EF1a	lac4-2	15.6	fold	100
2020-10-31	B2	EF1a	lac5-1	15.57	dCt	0
2020-10-31	B2	EF1a	lac5-1	15.57	ddCt	0
2020-10-31	B2	EF1a	lac5-1	15.57	fold	100
2020-10-31	B2	EF1a	lac10-1	15.09	dCt	0
2020-10-31	B2	EF1a	lac10-1	15.09	ddCt	0
2020-10-31	B2	EF1a	lac10-1	15.09	fold	100
2020-10-31	B2	EF1a	lac12-2	15.47	dCt	0
2020-10-31	B2	EF1a	lac12-2	15.47	ddCt	0
2020-10-31	B2	EF1a	lac12-2	15.47	fold	100
2020-10-31	B2	EF1a	lac17-1	15.46	dCt	0
2020-10-31	B2	EF1a	lac17-1	15.46	ddCt	0
2020-10-31	B2	EF1a	lac17-1	15.46	fold	100
2020-11-02	B1	LAC17	WT	23.26	dCt	-7.75
2020-11-02	B1	LAC17	WT	23.26	ddCt	0
2020-11-02	B1	LAC17	WT	23.26	fold	100
2020-11-02	B1	LAC17	lac4-2	24.29	dCt	-7.59
2020-11-02	B1	LAC17	lac4-2	24.29	ddCt	0.16
2020-11-02	B1	LAC17	lac4-2	24.29	fold	111.729
2020-11-02	B1	LAC17	lac5-1	23.95	dCt	-8.21
2020-11-02	B1	LAC17	lac5-1	23.95	ddCt	-0.46
2020-11-02	B1	LAC17	lac5-1	23.95	fold	72.6986
2020-11-02	B1	LAC17	lac10-1	23.62	dCt	-8.84
2020-11-02	B1	LAC17	lac10-1	23.62	ddCt	-1.09
2020-11-02	B1	LAC17	lac10-1	23.62	fold	46.9761
2020-11-02	B1	LAC17	lac12-2	22.98	dCt	-7.31
2020-11-02	B1	LAC17	lac12-2	22.98	ddCt	0.44
2020-11-02	B1	LAC17	lac12-2	22.98	fold	135.66
2020-11-02	B1	LAC17	lac17-1	27.81	dCt	-12.07
2020-11-02	B1	LAC17	lac17-1	27.81	ddCt	-4.32
2020-11-02	B1	LAC17	lac17-1	27.81	fold	5.00669
2020-11-02	B1	UBI	WT	20.76	dCt	-5.25
2020-11-02	B1	UBI	WT	20.76	ddCt	0
2020-11-02	B1	UBI	WT	20.76	fold	100
2020-11-02	B1	UBI	lac4-2	21.09	dCt	-4.39
2020-11-02	B1	UBI	lac4-2	21.09	ddCt	0.86
2020-11-02	B1	UBI	lac4-2	21.09	fold	181.504
2020-11-02	B1	UBI	lac5-1	21.04	dCt	-5.3
2020-11-02	B1	UBI	lac5-1	21.04	ddCt	-0.05
2020-11-02	B1	UBI	lac5-1	21.04	fold	96.5936
2020-11-02	B1	UBI	lac10-1	20.49	dCt	-5.71
2020-11-02	B1	UBI	lac10-1	20.49	ddCt	-0.46
2020-11-02	B1	UBI	lac10-1	20.49	fold	72.6986
2020-11-02	B1	UBI	lac12-2	20.99	dCt	-5.32
2020-11-02	B1	UBI	lac12-2	20.99	ddCt	-0.07
2020-11-02	B1	UBI	lac12-2	20.99	fold	95.2638
2020-11-02	B1	UBI	lac17-1	20.45	dCt	-4.71
2020-11-02	B1	UBI	lac17-1	20.45	ddCt	0.54
2020-11-02	B1	UBI	lac17-1	20.45	fold	145.397
2020-11-02	B1	EF1a	WT	15.51	dCt	0
2020-11-02	B1	EF1a	WT	15.51	ddCt	0
2020-11-02	B1	EF1a	WT	15.51	fold	100
2020-11-02	B1	EF1a	lac4-2	16.7	dCt	0
2020-11-02	B1	EF1a	lac4-2	16.7	ddCt	0
2020-11-02	B1	EF1a	lac4-2	16.7	fold	100
2020-11-02	B1	EF1a	lac5-1	15.74	dCt	0
2020-11-02	B1	EF1a	lac5-1	15.74	ddCt	0
2020-11-02	B1	EF1a	lac5-1	15.74	fold	100
2020-11-02	B1	EF1a	lac10-1	14.78	dCt	0
2020-11-02	B1	EF1a	lac10-1	14.78	ddCt	0
2020-11-02	B1	EF1a	lac10-1	14.78	fold	100
2020-11-02	B1	EF1a	lac12-2	15.67	dCt	0
2020-11-02	B1	EF1a	lac12-2	15.67	ddCt	0
2020-11-02	B1	EF1a	lac12-2	15.67	fold	100
2020-11-02	B1	EF1a	lac17-1	15.74	dCt	0
2020-11-02	B1	EF1a	lac17-1	15.74	ddCt	0
2020-11-02	B1	EF1a	lac17-1	15.74	fold	100
2020-11-02	B2	LAC17	WT	24.26	dCt	-8.23
2020-11-02	B2	LAC17	WT	24.26	ddCt	0
2020-11-02	B2	LAC17	WT	24.26	fold	100
2020-11-02	B2	LAC17	lac4-2	23.55	dCt	-7.33
2020-11-02	B2	LAC17	lac4-2	23.55	ddCt	0.9
2020-11-02	B2	LAC17	lac4-2	23.55	fold	186.607
2020-11-02	B2	LAC17	lac5-1	23.95	dCt	-8.17
2020-11-02	B2	LAC17	lac5-1	23.95	ddCt	0.06
2020-11-02	B2	LAC17	lac5-1	23.95	fold	104.247
2020-11-02	B2	LAC17	lac10-1	22.94	dCt	-7.9
2020-11-02	B2	LAC17	lac10-1	22.94	ddCt	0.33
2020-11-02	B2	LAC17	lac10-1	22.94	fold	125.701
2020-11-02	B2	LAC17	lac12-2	23.63	dCt	-8.08
2020-11-02	B2	LAC17	lac12-2	23.63	ddCt	0.15
2020-11-02	B2	LAC17	lac12-2	23.63	fold	110.957
2020-11-02	B2	LAC17	lac17-1	28.88	dCt	-13.56
2020-11-02	B2	LAC17	lac17-1	28.88	ddCt	-5.33
2020-11-02	B2	LAC17	lac17-1	28.88	fold	2.48605
2020-11-02	B2	UBI	WT	21.23	dCt	-5.2
2020-11-02	B2	UBI	WT	21.23	ddCt	0
2020-11-02	B2	UBI	WT	21.23	fold	100
2020-11-02	B2	UBI	lac4-2	21.09	dCt	-4.87
2020-11-02	B2	UBI	lac4-2	21.09	ddCt	0.33
2020-11-02	B2	UBI	lac4-2	21.09	fold	125.701
2020-11-02	B2	UBI	lac5-1	20.93	dCt	-5.15
2020-11-02	B2	UBI	lac5-1	20.93	ddCt	0.05
2020-11-02	B2	UBI	lac5-1	20.93	fold	103.526
2020-11-02	B2	UBI	lac10-1	20.44	dCt	-5.4
2020-11-02	B2	UBI	lac10-1	20.44	ddCt	-0.2
2020-11-02	B2	UBI	lac10-1	20.44	fold	87.0551
2020-11-02	B2	UBI	lac12-2	20.72	dCt	-5.17
2020-11-02	B2	UBI	lac12-2	20.72	ddCt	0.03
2020-11-02	B2	UBI	lac12-2	20.72	fold	102.101
2020-11-02	B2	UBI	lac17-1	20.57	dCt	-5.25
2020-11-02	B2	UBI	lac17-1	20.57	ddCt	-0.05
2020-11-02	B2	UBI	lac17-1	20.57	fold	96.5936
2020-11-02	B2	EF1a	WT	16.03	dCt	0
2020-11-02	B2	EF1a	WT	16.03	ddCt	0
2020-11-02	B2	EF1a	WT	16.03	fold	100
2020-11-02	B2	EF1a	lac4-2	16.22	dCt	0
2020-11-02	B2	EF1a	lac4-2	16.22	ddCt	0
2020-11-02	B2	EF1a	lac4-2	16.22	fold	100
2020-11-02	B2	EF1a	lac5-1	15.78	dCt	0
2020-11-02	B2	EF1a	lac5-1	15.78	ddCt	0
2020-11-02	B2	EF1a	lac5-1	15.78	fold	100
2020-11-02	B2	EF1a	lac10-1	15.04	dCt	0
2020-11-02	B2	EF1a	lac10-1	15.04	ddCt	0
2020-11-02	B2	EF1a	lac10-1	15.04	fold	100
2020-11-02	B2	EF1a	lac12-2	15.55	dCt	0
2020-11-02	B2	EF1a	lac12-2	15.55	ddCt	0
2020-11-02	B2	EF1a	lac12-2	15.55	fold	100
2020-11-02	B2	EF1a	lac17-1	15.32	dCt	0
2020-11-02	B2	EF1a	lac17-1	15.32	ddCt	0
2020-11-02	B2	EF1a	lac17-1	15.32	fold	100
2022-08-19	A1	LAC5	WT	28.92	dCt	-10.01
2022-08-19	A1	LAC5	WT	28.92	ddCt	0
2022-08-19	A1	LAC5	WT	28.92	fold	100
2022-08-19	A1	LAC5	lac4-2	27.88	dCt	-9.78
2022-08-19	A1	LAC5	lac4-2	27.88	ddCt	0.23
2022-08-19	A1	LAC5	lac4-2	27.88	fold	117.283
2022-08-19	A1	LAC5	lac5-1	26.63	dCt	-7.65
2022-08-19	A1	LAC5	lac5-1	26.63	ddCt	2.36
2022-08-19	A1	LAC5	lac5-1	26.63	fold	513.37
2022-08-19	A1	LAC5	lac10-1	29.36	dCt	-9.23
2022-08-19	A1	LAC5	lac10-1	29.36	ddCt	0.78
2022-08-19	A1	LAC5	lac10-1	29.36	fold	171.713
2022-08-19	A1	LAC5	lac12-2	29.57	dCt	-10.73
2022-08-19	A1	LAC5	lac12-2	29.57	ddCt	-0.72
2022-08-19	A1	LAC5	lac12-2	29.57	fold	60.7097
2022-08-19	A1	LAC5	lac17-1	29.54	dCt	-9.91
2022-08-19	A1	LAC5	lac17-1	29.54	ddCt	0.1
2022-08-19	A1	LAC5	lac17-1	29.54	fold	107.177
2022-08-19	A1	LAC10 up	WT	31.32	dCt	-12.41
2022-08-19	A1	LAC10 up	WT	31.32	ddCt	0
2022-08-19	A1	LAC10 up	WT	31.32	fold	100
2022-08-19	A1	LAC10 up	lac4-2	31.14	dCt	-13.04
2022-08-19	A1	LAC10 up	lac4-2	31.14	ddCt	-0.63
2022-08-19	A1	LAC10 up	lac4-2	31.14	fold	64.6176
2022-08-19	A1	LAC10 up	lac5-1	31.64	dCt	-12.66
2022-08-19	A1	LAC10 up	lac5-1	31.64	ddCt	-0.25
2022-08-19	A1	LAC10 up	lac5-1	31.64	fold	84.0896
2022-08-19	A1	LAC10 up	lac10-1	29.29	dCt	-9.16
2022-08-19	A1	LAC10 up	lac10-1	29.29	ddCt	3.25
2022-08-19	A1	LAC10 up	lac10-1	29.29	fold	951.366
2022-08-19	A1	LAC10 up	lac12-2	30.6	dCt	-11.76
2022-08-19	A1	LAC10 up	lac12-2	30.6	ddCt	0.65
2022-08-19	A1	LAC10 up	lac12-2	30.6	fold	156.917
2022-08-19	A1	LAC10 up	lac17-1	32.1	dCt	-12.47
2022-08-19	A1	LAC10 up	lac17-1	32.1	ddCt	-0.06
2022-08-19	A1	LAC10 up	lac17-1	32.1	fold	95.9264
2022-08-19	A1	LAC12 up	WT	32.93	dCt	-14.02
2022-08-19	A1	LAC12 up	WT	32.93	ddCt	0
2022-08-19	A1	LAC12 up	WT	32.93	fold	100
2022-08-19	A1	LAC12 up	lac4-2	33.62	dCt	-15.52
2022-08-19	A1	LAC12 up	lac4-2	33.62	ddCt	-1.5
2022-08-19	A1	LAC12 up	lac4-2	33.62	fold	35.3553
2022-08-19	A1	LAC12 up	lac5-1	33.56	dCt	-14.58
2022-08-19	A1	LAC12 up	lac5-1	33.56	ddCt	-0.56
2022-08-19	A1	LAC12 up	lac5-1	33.56	fold	67.8302
2022-08-19	A1	LAC12 up	lac10-1	35.7	dCt	-15.57
2022-08-19	A1	LAC12 up	lac10-1	35.7	ddCt	-1.55
2022-08-19	A1	LAC12 up	lac10-1	35.7	fold	34.151
2022-08-19	A1	LAC12 up	lac12-2	29.38	dCt	-10.54
2022-08-19	A1	LAC12 up	lac12-2	29.38	ddCt	3.48
2022-08-19	A1	LAC12 up	lac12-2	29.38	fold	1115.79
2022-08-19	A1	LAC12 up	lac17-1	33.7	dCt	-14.07
2022-08-19	A1	LAC12 up	lac17-1	33.7	ddCt	-0.05
2022-08-19	A1	LAC12 up	lac17-1	33.7	fold	96.5936
2022-08-19	A1	EF1a	WT	18.91	dCt	0
2022-08-19	A1	EF1a	WT	18.91	ddCt	0
2022-08-19	A1	EF1a	WT	18.91	fold	100
2022-08-19	A1	EF1a	lac4-2	18.1	dCt	0
2022-08-19	A1	EF1a	lac4-2	18.1	ddCt	0
2022-08-19	A1	EF1a	lac4-2	18.1	fold	100
2022-08-19	A1	EF1a	lac5-1	18.98	dCt	0
2022-08-19	A1	EF1a	lac5-1	18.98	ddCt	0
2022-08-19	A1	EF1a	lac5-1	18.98	fold	100
2022-08-19	A1	EF1a	lac10-1	20.13	dCt	0
2022-08-19	A1	EF1a	lac10-1	20.13	ddCt	0
2022-08-19	A1	EF1a	lac10-1	20.13	fold	100
2022-08-19	A1	EF1a	lac12-2	18.84	dCt	0
2022-08-19	A1	EF1a	lac12-2	18.84	ddCt	0
2022-08-19	A1	EF1a	lac12-2	18.84	fold	100
2022-08-19	A1	EF1a	lac17-1	19.63	dCt	0
2022-08-19	A1	EF1a	lac17-1	19.63	ddCt	0
2022-08-19	A1	EF1a	lac17-1	19.63	fold	100
2022-08-19	A2	LAC5	WT	27.57	dCt	-9.69
2022-08-19	A2	LAC5	WT	27.57	ddCt	0
2022-08-19	A2	LAC5	WT	27.57	fold	100
2022-08-19	A2	LAC5	lac4-2	27.22	dCt	-10.21
2022-08-19	A2	LAC5	lac4-2	27.22	ddCt	-0.52
2022-08-19	A2	LAC5	lac4-2	27.22	fold	69.7372
2022-08-19	A2	LAC5	lac5-1	27.9	dCt	-7.55
2022-08-19	A2	LAC5	lac5-1	27.9	ddCt	2.14
2022-08-19	A2	LAC5	lac5-1	27.9	fold	440.762
2022-08-19	A2	LAC5	lac10-1	28.61	dCt	-9.79
2022-08-19	A2	LAC5	lac10-1	28.61	ddCt	-0.1
2022-08-19	A2	LAC5	lac10-1	28.61	fold	93.3033
2022-08-19	A2	LAC5	lac12-2	27.51	dCt	-9.55
2022-08-19	A2	LAC5	lac12-2	27.51	ddCt	0.14
2022-08-19	A2	LAC5	lac12-2	27.51	fold	110.191
2022-08-19	A2	LAC5	lac17-1	28.99	dCt	-10.7
2022-08-19	A2	LAC5	lac17-1	28.99	ddCt	-1.01
2022-08-19	A2	LAC5	lac17-1	28.99	fold	49.6546
2022-08-19	A2	LAC10 up	WT	29.85	dCt	-11.97
2022-08-19	A2	LAC10 up	WT	29.85	ddCt	0
2022-08-19	A2	LAC10 up	WT	29.85	fold	100
2022-08-19	A2	LAC10 up	lac4-2	28.91	dCt	-11.9
2022-08-19	A2	LAC10 up	lac4-2	28.91	ddCt	0.07
2022-08-19	A2	LAC10 up	lac4-2	28.91	fold	104.972
2022-08-19	A2	LAC10 up	lac5-1	32.35	dCt	-12
2022-08-19	A2	LAC10 up	lac5-1	32.35	ddCt	-0.03
2022-08-19	A2	LAC10 up	lac5-1	32.35	fold	97.942
2022-08-19	A2	LAC10 up	lac10-1	28.23	dCt	-9.41
2022-08-19	A2	LAC10 up	lac10-1	28.23	ddCt	2.56
2022-08-19	A2	LAC10 up	lac10-1	28.23	fold	589.708
2022-08-19	A2	LAC10 up	lac12-2	29.14	dCt	-11.18
2022-08-19	A2	LAC10 up	lac12-2	29.14	ddCt	0.79
2022-08-19	A2	LAC10 up	lac12-2	29.14	fold	172.907
2022-08-19	A2	LAC10 up	lac17-1	31.35	dCt	-13.06
2022-08-19	A2	LAC10 up	lac17-1	31.35	ddCt	-1.09
2022-08-19	A2	LAC10 up	lac17-1	31.35	fold	46.9761
2022-08-19	A2	LAC12 up	WT	33.55	dCt	-15.67
2022-08-19	A2	LAC12 up	WT	33.55	ddCt	0
2022-08-19	A2	LAC12 up	WT	33.55	fold	100
2022-08-19	A2	LAC12 up	lac4-2	31.18	dCt	-14.17
2022-08-19	A2	LAC12 up	lac4-2	31.18	ddCt	1.5
2022-08-19	A2	LAC12 up	lac4-2	31.18	fold	282.843
2022-08-19	A2	LAC12 up	lac5-1	35.22	dCt	-14.87
2022-08-19	A2	LAC12 up	lac5-1	35.22	ddCt	0.8
2022-08-19	A2	LAC12 up	lac5-1	35.22	fold	174.11
2022-08-19	A2	LAC12 up	lac10-1	33.85	dCt	-15.03
2022-08-19	A2	LAC12 up	lac10-1	33.85	ddCt	0.64
2022-08-19	A2	LAC12 up	lac10-1	33.85	fold	155.833
2022-08-19	A2	LAC12 up	lac12-2	27.77	dCt	-9.81
2022-08-19	A2	LAC12 up	lac12-2	27.77	ddCt	5.86
2022-08-19	A2	LAC12 up	lac12-2	27.77	fold	5808.12
2022-08-19	A2	LAC12 up	lac17-1	33.05	dCt	-14.76
2022-08-19	A2	LAC12 up	lac17-1	33.05	ddCt	0.91
2022-08-19	A2	LAC12 up	lac17-1	33.05	fold	187.905
2022-08-19	A2	EF1a	WT	17.88	dCt	0
2022-08-19	A2	EF1a	WT	17.88	ddCt	0
2022-08-19	A2	EF1a	WT	17.88	fold	100
2022-08-19	A2	EF1a	lac4-2	17.01	dCt	0
2022-08-19	A2	EF1a	lac4-2	17.01	ddCt	0
2022-08-19	A2	EF1a	lac4-2	17.01	fold	100
2022-08-19	A2	EF1a	lac5-1	20.35	dCt	0
2022-08-19	A2	EF1a	lac5-1	20.35	ddCt	0
2022-08-19	A2	EF1a	lac5-1	20.35	fold	100
2022-08-19	A2	EF1a	lac10-1	18.82	dCt	0
2022-08-19	A2	EF1a	lac10-1	18.82	ddCt	0
2022-08-19	A2	EF1a	lac10-1	18.82	fold	100
2022-08-19	A2	EF1a	lac12-2	17.96	dCt	0
2022-08-19	A2	EF1a	lac12-2	17.96	ddCt	0
2022-08-19	A2	EF1a	lac12-2	17.96	fold	100
2022-08-19	A2	EF1a	lac17-1	18.29	dCt	0
2022-08-19	A2	EF1a	lac17-1	18.29	ddCt	0
2022-08-19	A2	EF1a	lac17-1	18.29	fold	100
2022-08-19	B1	LAC5	WT	23.54	dCt	-8.59
2022-08-19	B1	LAC5	WT	23.54	ddCt	0
2022-08-19	B1	LAC5	WT	23.54	fold	100
2022-08-19	B1	LAC5	lac4-2	24.03	dCt	-8.22
2022-08-19	B1	LAC5	lac4-2	24.03	ddCt	0.37
2022-08-19	B1	LAC5	lac4-2	24.03	fold	129.235
2022-08-19	B1	LAC5	lac5-1	21.2	dCt	-6.44
2022-08-19	B1	LAC5	lac5-1	21.2	ddCt	2.15
2022-08-19	B1	LAC5	lac5-1	21.2	fold	443.828
2022-08-19	B1	LAC5	lac10-1	23.5	dCt	-8.3
2022-08-19	B1	LAC5	lac10-1	23.5	ddCt	0.29
2022-08-19	B1	LAC5	lac10-1	23.5	fold	122.264
2022-08-19	B1	LAC5	lac12-2	22.23	dCt	-7.43
2022-08-19	B1	LAC5	lac12-2	22.23	ddCt	1.16
2022-08-19	B1	LAC5	lac12-2	22.23	fold	223.457
2022-08-19	B1	LAC5	lac17-1	23.93	dCt	-9.19
2022-08-19	B1	LAC5	lac17-1	23.93	ddCt	-0.6
2022-08-19	B1	LAC5	lac17-1	23.93	fold	65.9754
2022-08-19	B1	LAC10 up	WT	25.87	dCt	-10.92
2022-08-19	B1	LAC10 up	WT	25.87	ddCt	0
2022-08-19	B1	LAC10 up	WT	25.87	fold	100
2022-08-19	B1	LAC10 up	lac4-2	26.18	dCt	-10.37
2022-08-19	B1	LAC10 up	lac4-2	26.18	ddCt	0.55
2022-08-19	B1	LAC10 up	lac4-2	26.18	fold	146.409
2022-08-19	B1	LAC10 up	lac5-1	25.92	dCt	-11.16
2022-08-19	B1	LAC10 up	lac5-1	25.92	ddCt	-0.24
2022-08-19	B1	LAC10 up	lac5-1	25.92	fold	84.6745
2022-08-19	B1	LAC10 up	lac10-1	23.86	dCt	-8.66
2022-08-19	B1	LAC10 up	lac10-1	23.86	ddCt	2.26
2022-08-19	B1	LAC10 up	lac10-1	23.86	fold	478.991
2022-08-19	B1	LAC10 up	lac12-2	25.67	dCt	-10.87
2022-08-19	B1	LAC10 up	lac12-2	25.67	ddCt	0.05
2022-08-19	B1	LAC10 up	lac12-2	25.67	fold	103.526
2022-08-19	B1	LAC10 up	lac17-1	25.83	dCt	-11.09
2022-08-19	B1	LAC10 up	lac17-1	25.83	ddCt	-0.17
2022-08-19	B1	LAC10 up	lac17-1	25.83	fold	88.8843
2022-08-19	B1	LAC12 up	WT	27.87	dCt	-12.92
2022-08-19	B1	LAC12 up	WT	27.87	ddCt	0
2022-08-19	B1	LAC12 up	WT	27.87	fold	100
2022-08-19	B1	LAC12 up	lac4-2	30.61	dCt	-14.8
2022-08-19	B1	LAC12 up	lac4-2	30.61	ddCt	-1.88
2022-08-19	B1	LAC12 up	lac4-2	30.61	fold	27.1684
2022-08-19	B1	LAC12 up	lac5-1	29.62	dCt	-14.86
2022-08-19	B1	LAC12 up	lac5-1	29.62	ddCt	-1.94
2022-08-19	B1	LAC12 up	lac5-1	29.62	fold	26.0616
2022-08-19	B1	LAC12 up	lac10-1	29.61	dCt	-14.41
2022-08-19	B1	LAC12 up	lac10-1	29.61	ddCt	-1.49
2022-08-19	B1	LAC12 up	lac10-1	29.61	fold	35.6013
2022-08-19	B1	LAC12 up	lac12-2	26.22	dCt	-11.42
2022-08-19	B1	LAC12 up	lac12-2	26.22	ddCt	1.5
2022-08-19	B1	LAC12 up	lac12-2	26.22	fold	282.843
2022-08-19	B1	LAC12 up	lac17-1	29.66	dCt	-14.92
2022-08-19	B1	LAC12 up	lac17-1	29.66	ddCt	-2
2022-08-19	B1	LAC12 up	lac17-1	29.66	fold	25
2022-08-19	B1	EF1a	WT	14.95	dCt	0
2022-08-19	B1	EF1a	WT	14.95	ddCt	0
2022-08-19	B1	EF1a	WT	14.95	fold	100
2022-08-19	B1	EF1a	lac4-2	15.81	dCt	0
2022-08-19	B1	EF1a	lac4-2	15.81	ddCt	0
2022-08-19	B1	EF1a	lac4-2	15.81	fold	100
2022-08-19	B1	EF1a	lac5-1	14.76	dCt	0
2022-08-19	B1	EF1a	lac5-1	14.76	ddCt	0
2022-08-19	B1	EF1a	lac5-1	14.76	fold	100
2022-08-19	B1	EF1a	lac10-1	15.2	dCt	0
2022-08-19	B1	EF1a	lac10-1	15.2	ddCt	0
2022-08-19	B1	EF1a	lac10-1	15.2	fold	100
2022-08-19	B1	EF1a	lac12-2	14.8	dCt	0
2022-08-19	B1	EF1a	lac12-2	14.8	ddCt	0
2022-08-19	B1	EF1a	lac12-2	14.8	fold	100
2022-08-19	B1	EF1a	lac17-1	14.74	dCt	0
2022-08-19	B1	EF1a	lac17-1	14.74	ddCt	0
2022-08-19	B1	EF1a	lac17-1	14.74	fold	100
2022-08-19	B2	LAC5	WT	23.82	dCt	-9.05
2022-08-19	B2	LAC5	WT	23.82	ddCt	0
2022-08-19	B2	LAC5	WT	23.82	fold	100
2022-08-19	B2	LAC5	lac4-2	23.04	dCt	-8.26
2022-08-19	B2	LAC5	lac4-2	23.04	ddCt	0.79
2022-08-19	B2	LAC5	lac4-2	23.04	fold	172.907
2022-08-19	B2	LAC5	lac5-1	21.81	dCt	-6.94
2022-08-19	B2	LAC5	lac5-1	21.81	ddCt	2.11
2022-08-19	B2	LAC5	lac5-1	21.81	fold	431.691
2022-08-19	B2	LAC5	lac10-1	21.74	dCt	-6.91
2022-08-19	B2	LAC5	lac10-1	21.74	ddCt	2.14
2022-08-19	B2	LAC5	lac10-1	21.74	fold	440.762
2022-08-19	B2	LAC5	lac12-2	23.86	dCt	-9.1
2022-08-19	B2	LAC5	lac12-2	23.86	ddCt	-0.05
2022-08-19	B2	LAC5	lac12-2	23.86	fold	96.5936
2022-08-19	B2	LAC5	lac17-1	23.52	dCt	-8.52
2022-08-19	B2	LAC5	lac17-1	23.52	ddCt	0.53
2022-08-19	B2	LAC5	lac17-1	23.52	fold	144.393
2022-08-19	B2	LAC10 up	WT	26.05	dCt	-11.28
2022-08-19	B2	LAC10 up	WT	26.05	ddCt	0
2022-08-19	B2	LAC10 up	WT	26.05	fold	100
2022-08-19	B2	LAC10 up	lac4-2	25.28	dCt	-10.5
2022-08-19	B2	LAC10 up	lac4-2	25.28	ddCt	0.78
2022-08-19	B2	LAC10 up	lac4-2	25.28	fold	171.713
2022-08-19	B2	LAC10 up	lac5-1	26	dCt	-11.13
2022-08-19	B2	LAC10 up	lac5-1	26	ddCt	0.15
2022-08-19	B2	LAC10 up	lac5-1	26	fold	110.957
2022-08-19	B2	LAC10 up	lac10-1	24.51	dCt	-9.68
2022-08-19	B2	LAC10 up	lac10-1	24.51	ddCt	1.6
2022-08-19	B2	LAC10 up	lac10-1	24.51	fold	303.143
2022-08-19	B2	LAC10 up	lac12-2	25.64	dCt	-10.88
2022-08-19	B2	LAC10 up	lac12-2	25.64	ddCt	0.4
2022-08-19	B2	LAC10 up	lac12-2	25.64	fold	131.951
2022-08-19	B2	LAC10 up	lac17-1	25.17	dCt	-10.17
2022-08-19	B2	LAC10 up	lac17-1	25.17	ddCt	1.11
2022-08-19	B2	LAC10 up	lac17-1	25.17	fold	215.846
2022-08-19	B2	LAC12 up	WT	29.2	dCt	-14.43
2022-08-19	B2	LAC12 up	WT	29.2	ddCt	0
2022-08-19	B2	LAC12 up	WT	29.2	fold	100
2022-08-19	B2	LAC12 up	lac4-2	28.72	dCt	-13.94
2022-08-19	B2	LAC12 up	lac4-2	28.72	ddCt	0.49
2022-08-19	B2	LAC12 up	lac4-2	28.72	fold	140.444
2022-08-19	B2	LAC12 up	lac5-1	28.18	dCt	-13.31
2022-08-19	B2	LAC12 up	lac5-1	28.18	ddCt	1.12
2022-08-19	B2	LAC12 up	lac5-1	28.18	fold	217.347
2022-08-19	B2	LAC12 up	lac10-1	27.77	dCt	-12.94
2022-08-19	B2	LAC12 up	lac10-1	27.77	ddCt	1.49
2022-08-19	B2	LAC12 up	lac10-1	27.77	fold	280.889
2022-08-19	B2	LAC12 up	lac12-2	26.21	dCt	-11.45
2022-08-19	B2	LAC12 up	lac12-2	26.21	ddCt	2.98
2022-08-19	B2	LAC12 up	lac12-2	26.21	fold	788.986
2022-08-19	B2	LAC12 up	lac17-1	28.77	dCt	-13.77
2022-08-19	B2	LAC12 up	lac17-1	28.77	ddCt	0.66
2022-08-19	B2	LAC12 up	lac17-1	28.77	fold	158.008
2022-08-19	B2	EF1a	WT	14.77	dCt	0
2022-08-19	B2	EF1a	WT	14.77	ddCt	0
2022-08-19	B2	EF1a	WT	14.77	fold	100
2022-08-19	B2	EF1a	lac4-2	14.78	dCt	0
2022-08-19	B2	EF1a	lac4-2	14.78	ddCt	0
2022-08-19	B2	EF1a	lac4-2	14.78	fold	100
2022-08-19	B2	EF1a	lac5-1	14.87	dCt	0
2022-08-19	B2	EF1a	lac5-1	14.87	ddCt	0
2022-08-19	B2	EF1a	lac5-1	14.87	fold	100
2022-08-19	B2	EF1a	lac10-1	14.83	dCt	0
2022-08-19	B2	EF1a	lac10-1	14.83	ddCt	0
2022-08-19	B2	EF1a	lac10-1	14.83	fold	100
2022-08-19	B2	EF1a	lac12-2	14.76	dCt	0
2022-08-19	B2	EF1a	lac12-2	14.76	ddCt	0
2022-08-19	B2	EF1a	lac12-2	14.76	fold	100
2022-08-19	B2	EF1a	lac17-1	15	dCt	0
2022-08-19	B2	EF1a	lac17-1	15	ddCt	0
2022-08-19	B2	EF1a	lac17-1	15	fold	100

## Sheet: pyrolysis-GCMS in cell cultures
type	sample	replicate	Lignin [% of CW]	G [% of lignin]	S [% of lignin]	H [% of lignin]	5H [% of lignin]	GCHO [% of lignin]	GCHOH [% of lignin]	SCHO [% of lignin]	SCHOH [% of lignin]	S⁄G	GCHO ⁄GCHOH	SCHO ⁄SCHOH
hypocotyl	WT	1	11.7045	72.8375	13.5985	9.43955	0.766759	4.56504	17.1233	0.392265	2.29594	0.186697	0.266599	0.170851
hypocotyl	WT	2	12.5681	68.9024	14.6001	12.9411	0.747463	3.16095	5.63141	0.390941	0.838346	0.211895	0.561307	0.466324
hypocotyl	WT	3	13.2464	73.1588	14.6189	8.94483	0.691628	4.55883	21.7511	0.557316	3.37578	0.199824	0.209591	0.165092
hypocotyl	WT	4	14.2436	68.5627	12.4816	14.6365	0.632613	4.07973	11.1441	0.411187	1.43727	0.182046	0.36609	0.286089
hypocotyl	WT	5	12.6761	70.8825	13.2939	12.2698	0.718313	3.91831	11.9642	0.4519	1.71513	0.187548	0.327503	0.263479
hypocotyl	WT	6	13.7444	72.8123	12.9527	10.9854	0.767864	4.41359	21.1221	0.470647	3.00271	0.177892	0.208956	0.156741
culture	PA	1	2.44479	17.3407	5.76251	69.8307	0.485282	0.00537012	0.0455781	0.22218	0.378798	0.332312	0.117823	0.586541
culture	PA	2	2.79053	16.5938	5.88233	68.758	0.754698	0.0631636	0.113963	0.0341866	0.528044	0.354489	0.554245	0.064742
culture	PA	3	2.63517	18.6463	7.24652	63.6825	0.749162	0.0912232	0.281454	0.113798	0.555334	0.38863	0.324114	0.204917
culture	TEs	1	15.1392	56.9112	3.64756	31.3981	0.791731	2.47356	15.6408	0.0381594	0.321314	0.0640921	0.158148	0.11876
culture	TEs	2	14.895	49.9996	3.50461	40.7754	0.712661	1.95086	5.19919	0.0823843	0.241149	0.0700928	0.375224	0.341633
culture	TEs	3	12.2817	55.5496	3.70541	35.0597	1.01043	2.18333	11.0324	0.0518654	0.239334	0.0667045	0.197902	0.216707

## Sheet: plant height at harvest
genotype	replicate	instance	height [cm]	type	mean height of the corresponding WT[cm]	height [% of WT]
lac4-2	A	2017_1	42	1	40	105
lac4-2	B	2017_1	46	1	40	115
lac4-2	C	2017_1	41	1	40	102.5
lac5-1	A	2017_1	46.5	1	40	116.25
lac5-1	B	2017_1	48.5	1	40	121.25
lac5-1	C	2017_1	42.5	1	40	106.25
lac10-1	A	2017_1	44.5	1	40	111.25
lac10-1	B	2017_1	43	1	40	107.5
lac10-1	C	2017_1	45	1	40	112.5
lac12-2	A	2017_1	44	1	40	110
lac12-2	B	2017_1	40.5	1	40	101.25
lac12-2	C	2017_1	41	1	40	102.5
lac17-1	A	2017_1	44	1	40	110
lac17-1	B	2017_1	42.5	1	40	106.25
lac17-1	C	2017_1	46	1	40	115
lac4;10	A	2017_1	42.3	2	40	105.75
lac4;10	B	2017_1	38	2	40	95
lac4;10	C	2017_1	42.5	2	40	106.25
lac4;12	A	2017_1	43	2	40	107.5
lac4;12	B	2017_1	44.5	2	40	111.25
lac4;12	C	2017_1	47.5	2	40	118.75
lac4;17	A	2017_1	35	2	40	87.5
lac4;17	B	2017_1	42	2	40	105
lac4;17	C	2017_1	38	2	40	95
lac10;12	A	2017_1	38	2	40	95
lac10;12	B	2017_1	46.5	2	40	116.25
lac10;12	C	2017_1	42	2	40	105
lac10;17	A	2017_1	43.5	2	40	108.75
lac10;17	B	2017_1	41	2	40	102.5
lac10;17	C	2017_1	40	2	40	100
lac12;17	A	2017_1	44	2	40	110
lac12;17	B	2017_1	33	2	40	82.5
lac12;17	C	2017_1	38	2	40	95
lac4;10;17	A	2017_1	28	3	40	70
lac4;10;17	B	2017_1	28.5	3	40	71.25
lac4;10;17	C	2017_1	32.5	3	40	81.25
lac4;12;17	A	2017_1	31	3	40	77.5
lac4;12;17	B	2017_1	31	3	40	77.5
lac4;12;17	C	2017_1	35.5	3	40	88.75
lac4;10;12;17	A	2017_1	33	4	40	82.5
lac4;10;12;17	B	2017_1	30	4	40	75
lac4;10;12;17	C	2017_1	28	4	40	70
WT	A	2017_1	42	0	40	105
WT	B	2017_1	36	0	40	90
WT	C	2017_1	42	0	40	105
lac4-2	D	2017_2	46.7	1	47.0667	99.221
lac4-2	E	2017_2	52.5	1	47.0667	111.544
lac4-2	F	2017_2	44.2	1	47.0667	93.9093
lac5-1	D	2017_2	49	1	47.0667	104.108
lac5-1	E	2017_2	52.2	1	47.0667	110.907
lac5-1	F	2017_2	48	1	47.0667	101.983
lac10-1	D	2017_2	48.3	1	47.0667	102.62
lac10-1	E	2017_2	45	1	47.0667	95.6091
lac10-1	F	2017_2	48	1	47.0667	101.983
lac12-2	D	2017_2	50	1	47.0667	106.232
lac12-2	E	2017_2	45	1	47.0667	95.6091
lac12-2	F	2017_2	48.5	1	47.0667	103.045
lac17-1	D	2017_2	47.5	1	47.0667	100.921
lac17-1	E	2017_2	51.5	1	47.0667	109.419
lac17-1	F	2017_2	49.5	1	47.0667	105.17
lac4;10	D	2017_2	46	2	47.0667	97.7337
lac4;10	E	2017_2	51	2	47.0667	108.357
lac4;10	F	2017_2	46.5	2	47.0667	98.796
lac4;12	D	2017_2	46	2	47.0667	97.7337
lac4;12	E	2017_2	47.5	2	47.0667	100.921
lac4;12	F	2017_2	46	2	47.0667	97.7337
lac4;17	D	2017_2	43.5	2	47.0667	92.4221
lac4;17	E	2017_2	43	2	47.0667	91.3598
lac4;17	F	2017_2	36	2	47.0667	76.4873
lac10;12	D	2017_2	51	2	47.0667	108.357
lac10;12	E	2017_2	42.3	2	47.0667	89.8725
lac10;12	F	2017_2	46	2	47.0667	97.7337
lac10;17	E	2017_2	43.5	2	47.0667	92.4221
lac10;17	F	2017_2	45.5	2	47.0667	96.6714
lac12;17	D	2017_2	47.5	2	47.0667	100.921
lac12;17	E	2017_2	49.3	2	47.0667	104.745
lac12;17	F	2017_2	42.2	2	47.0667	89.6601
lac4;10;17	D	2017_2	32	3	47.0667	67.9887
lac4;10;17	E	2017_2	29.1	3	47.0667	61.8272
lac4;10;17	F	2017_2	32	3	47.0667	67.9887
lac4;12;17	D	2017_2	30.5	3	47.0667	64.8017
lac4;12;17	E	2017_2	40.5	3	47.0667	86.0482
lac4;12;17	F	2017_2	39.5	3	47.0667	83.9235
lac4;10;12;17	D	2017_2	28.3	4	47.0667	60.1275
lac4;10;12;17	F	2017_2	27	4	47.0667	57.3654
WT	D	2017_2	48.5	0	47.0667	103.045
WT	E	2017_2	46.2	0	47.0667	98.1586
WT	F	2017_2	46.5	0	47.0667	98.796
lac4-2	G	2017_3	48.8	1	47.6333	102.449
lac4-2	H	2017_3	39	1	47.6333	81.8754
lac4-2	I	2017_3	52.1	1	47.6333	109.377
lac5-1	G	2017_3	47	1	47.6333	98.6704
lac5-1	H	2017_3	46.4	1	47.6333	97.4108
lac5-1	I	2017_3	47	1	47.6333	98.6704
lac10-1	G	2017_3	53.5	1	47.6333	112.316
lac10-1	H	2017_3	50	1	47.6333	104.969
lac10-1	I	2017_3	39.5	1	47.6333	82.9251
lac12-2	G	2017_3	50	1	47.6333	104.969
lac12-2	H	2017_3	50.2	1	47.6333	105.388
lac12-2	I	2017_3	52.2	1	47.6333	109.587
lac17-1	G	2017_3	51.5	1	47.6333	108.118
lac17-1	H	2017_3	49.8	1	47.6333	104.549
lac17-1	I	2017_3	51.8	1	47.6333	108.747
lac4;10	G	2017_3	49.6	2	47.6333	104.129
lac4;10	I	2017_3	46.3	2	47.6333	97.2008
lac4;12	G	2017_3	50.4	2	47.6333	105.808
lac4;12	H	2017_3	46.5	2	47.6333	97.6207
lac4;12	I	2017_3	49	2	47.6333	102.869
lac4;17	G	2017_3	29.2	2	47.6333	61.3016
lac4;17	H	2017_3	48.2	2	47.6333	101.19
lac4;17	I	2017_3	43.8	2	47.6333	91.9524
lac10;12	G	2017_3	51	2	47.6333	107.068
lac10;12	H	2017_3	47.5	2	47.6333	99.7201
lac10;12	I	2017_3	46.2	2	47.6333	96.9909
lac10;17	G	2017_3	50	2	47.6333	104.969
lac10;17	H	2017_3	47.2	2	47.6333	99.0903
lac10;17	I	2017_3	50	2	47.6333	104.969
lac12;17	G	2017_3	44.5	2	47.6333	93.422
lac12;17	H	2017_3	48.5	2	47.6333	101.819
lac12;17	I	2017_3	58.5	2	47.6333	122.813
lac4;10;17	G	2017_3	37.2	3	47.6333	78.0966
lac4;10;17	H	2017_3	29	3	47.6333	60.8817
lac4;12;17	G	2017_3	29	3	47.6333	60.8817
lac4;12;17	H	2017_3	35.5	3	47.6333	74.5276
lac4;12;17	I	2017_3	33.1	3	47.6333	69.4892
lac4;10;12;17	I	2017_3	35	4	47.6333	73.478
WT	G	2017_3	46.2	0	47.6333	96.9909
WT	H	2017_3	45.7	0	47.6333	95.9412
WT	I	2017_3	51	0	47.6333	107.068
lac4;10;12;17	7	2017_3	36.5	4	47.6333	76.627
lac4;10;12;17	57	2017_3	37	4	47.6333	77.6767
lac4;10;12;17	85	2017_3	37.8	4	47.6333	79.3562
lac4;10;12	55	2017_3	35.7	3	47.6333	74.9475
lac4;10;12	109	2017_3	42	3	47.6333	88.1735
lac10;12;17	2	2017_3	45	3	47.6333	94.4717
lac10;12;17	5	2017_3	44	3	47.6333	92.3723
lac10;12;17	10	2017_3	46	3	47.6333	96.571
lac10;12;17	25	2017_3	41.5	3	47.6333	87.1239
lac10;12;17	43	2017_3	40.5	3	47.6333	85.0245
lac10;12;17	88	2017_3	48	3	47.6333	100.77
lac10;12;17	99	2017_3	46.5	3	47.6333	97.6207
lac10;12;17	102	2017_3	47	3	47.6333	98.6704
lac10;12;17	105	2017_3	48	3	47.6333	100.77
WT	1	2020-04	53	0	52.2	101.533
WT	2	2020-04	52.5	0	52.2	100.575
WT	3	2020-04	52.5	0	52.2	100.575
WT	4	2020-04	51	0	52.2	97.7011
WT	5	2020-04	52	0	52.2	99.6169
lac4;5;10;12;17	1	2020-04	27	5	52.2	51.7241
lac4;5;10;12;17	2	2020-04	30.5	5	52.2	58.4291
lac4;5;10;12;17	3	2020-04	33	5	52.2	63.2184
lac4;5;10;12;17	4	2020-04	28	5	52.2	53.6398
lac4;5;10;12;17	5	2020-04	26.5	5	52.2	50.7663
lac5;10;12;17	1	2020-04	54	4	52.2	103.448
lac5;10;12;17	2	2020-04	55	4	52.2	105.364
lac5;10;12;17	3	2020-04	53.5	4	52.2	102.49
lac5;10;12;17	4	2020-04	55	4	52.2	105.364
lac5;10;12;17	5	2020-04	51	4	52.2	97.7011
lac4;10;12;17	1	2020-04	39	4	52.2	74.7126
lac4;10;12;17	2	2020-04	38.5	4	52.2	73.7548
lac4;10;12;17	3	2020-04	34.5	4	52.2	66.092
lac4;10;12;17	4	2020-04	34.5	4	52.2	66.092
lac4;10;12;17	5	2020-04	35	4	52.2	67.0498
lac4;5;12;17	1	2020-04	43.5	4	52.2	83.3333
lac4;5;12;17	2	2020-04	44	4	52.2	84.2912
lac4;5;12;17	3	2020-04	48.5	4	52.2	92.9119
lac4;5;12;17	4	2020-04	44.5	4	52.2	85.249
lac4;5;12;17	5	2020-04	47	4	52.2	90.0383
lac4;5;10;17	1	2020-04	32	4	52.2	61.3027
lac4;5;10;17	2	2020-04	35.5	4	52.2	68.0077
lac4;5;10;17	3	2020-04	32.5	4	52.2	62.2605
lac4;5;10;17	4	2020-04	32.5	4	52.2	62.2605
lac4;5;10;17	5	2020-04	31	4	52.2	59.387
lac4;5;10;12	1	2020-04	42.5	4	52.2	81.4176
lac4;5;10;12	2	2020-04	47	4	52.2	90.0383
lac4;5;10;12	3	2020-04	46.5	4	52.2	89.0805
lac4;5;10;12	4	2020-04	49.5	4	52.2	94.8276
lac4;5;10;12	5	2020-04	46.5	4	52.2	89.0805
WT	6	2020-11	48	0	45.6	105.263
WT	7	2020-11	41	0	45.6	89.9123
WT	8	2020-11	46	0	45.6	100.877
WT	9	2020-11	46.5	0	45.6	101.974
WT	10	2020-11	46.5	0	45.6	101.974
lac4;5;10;12;17	6	2020-11	25	5	45.6	54.8246
lac4;5;10;12;17	7	2020-11	26	5	45.6	57.0175
lac4;5;10;12;17	8	2020-11	27.5	5	45.6	60.307
lac4;5;10;12;17	9	2020-11	28	5	45.6	61.4035
lac4;5;10;12;17	10	2020-11	24.5	5	45.6	53.7281
lac5;10;12;17	6	2020-11	48	4	45.6	105.263
lac5;10;12;17	7	2020-11	48	4	45.6	105.263
lac5;10;12;17	8	2020-11	45.5	4	45.6	99.7807
lac5;10;12;17	9	2020-11	47.5	4	45.6	104.167
lac5;10;12;17	10	2020-11	47.5	4	45.6	104.167
lac4;10;12;17	6	2020-11	28	4	45.6	61.4035
lac4;10;12;17	7	2020-11	34	4	45.6	74.5614
lac4;10;12;17	8	2020-11	31	4	45.6	67.9825
lac4;10;12;17	9	2020-11	31.5	4	45.6	69.0789
lac4;10;12;17	10	2020-11	26.5	4	45.6	58.114
lac4;5;12;17	6	2020-11	35.5	4	45.6	77.8509
lac4;5;12;17	7	2020-11	36	4	45.6	78.9474
lac4;5;12;17	8	2020-11	37.5	4	45.6	82.2368
lac4;5;12;17	9	2020-11	33	4	45.6	72.3684
lac4;5;12;17	10	2020-11	35	4	45.6	76.7544
lac4;5;10;17	6	2020-11	32	4	45.6	70.1754
lac4;5;10;17	7	2020-11	25	4	45.6	54.8246
lac4;5;10;17	8	2020-11	28.5	4	45.6	62.5
lac4;5;10;17	9	2020-11	25.5	4	45.6	55.9211
lac4;5;10;17	10	2020-11	24	4	45.6	52.6316
lac4;5;10;12	6	2020-11	42.5	4	45.6	93.2018
lac4;5;10;12	7	2020-11	41	4	45.6	89.9123
lac4;5;10;12	8	2020-11	41	4	45.6	89.9123
lac4;5;10;12	9	2020-11	39.5	4	45.6	86.6228
lac4;5;10;12	10	2020-11	45	4	45.6	98.6842
WT	11	2021-07	36.5	0	40.125	90.9657
lac5;12;17	1	2021-07	42	3	40.125	104.673
lac5;10;12	1	2021-07	43.5	3	40.125	108.411
lac4;12;17	1	2021-07	35.5	3	40.125	88.4735
lac4;10;17	1	2021-07	34	3	40.125	84.7352
lac4;10;12	1	2021-07	40	3	40.125	99.6885
lac4;5;17	1	2021-07	35	3	40.125	87.2274
lac4;5;10	1	2021-07	38.5	3	40.125	95.9502
lac5;10;12;17	11	2021-07	45	4	40.125	112.15
lac4;10;12;17	11	2021-07	30.5	4	40.125	76.0125
lac4;5;12;17	11	2021-07	36.5	4	40.125	90.9657
lac4;5;10;17	11	2021-07	31	4	40.125	77.2586
lac4;5;10;12	11	2021-07	38	4	40.125	94.704
lac4;5;10;12;17	11	2021-07	29	5	40.125	72.2741
lac4;5;10;12;17	12	2021-07	31.5	5	40.125	78.5047
lac5;10;12;17	12	2021-07	48	4	40.125	119.626
lac4;10;12;17	12	2021-07	32.5	4	40.125	80.9969
lac4;5;12;17	12	2021-07	40.5	4	40.125	100.935
lac4;5;10;17	12	2021-07	32	4	40.125	79.7508
lac4;5;10;12	12	2021-07	39	4	40.125	97.1963
lac5;12;17	2	2021-07	49	3	40.125	122.118
lac5;10;12	2	2021-07	47.5	3	40.125	118.38
lac4;12;17	2	2021-07	40.5	3	40.125	100.935
lac4;10;17	2	2021-07	29.5	3	40.125	73.5202
lac4;10;12	2	2021-07	45.5	3	40.125	113.396
lac4;5;17	2	2021-07	44	3	40.125	109.657
lac4;5;10	2	2021-07	42	3	40.125	104.673
WT	12	2021-07	47.5	0	40.125	118.38
lac5;12;17	3	2021-07	40	3	40.125	99.6885
lac5;10;12	3	2021-07	39	3	40.125	97.1963
lac4;12;17	3	2021-07	30	3	40.125	74.7664
lac4;10;17	3	2021-07	29	3	40.125	72.2741
lac4;10;12	3	2021-07	41	3	40.125	102.181
lac4;5;17	3	2021-07	34	3	40.125	84.7352
lac4;5;10	3	2021-07	33.5	3	40.125	83.4891
lac4;5;10;12;17	13	2021-07	26.5	5	40.125	66.0436
WT	13	2021-07	34	0	40.125	84.7352
lac5;10;12;17	13	2021-07	43.5	4	40.125	108.411
lac4;10;12;17	13	2021-07	26.5	4	40.125	66.0436
lac4;5;12;17	13	2021-07	34	4	40.125	84.7352
lac4;5;10;17	13	2021-07	23	4	40.125	57.3209
lac4;5;10;12	13	2021-07	34.5	4	40.125	85.9813
lac5;10;12;17	14	2021-07	50	4	40.125	124.611
lac4;10;12;17	14	2021-07	29	4	40.125	72.2741
lac4;5;12;17	14	2021-07	37.5	4	40.125	93.4579
lac4;5;10;12	14	2021-07	43	4	40.125	107.165
lac4;5;10;12;17	14	2021-07	33	5	40.125	82.243
WT	14	2021-07	42.5	0	40.125	105.919
lac5;12;17	4	2021-07	51.5	3	40.125	128.349
lac5;10;12	4	2021-07	46.5	3	40.125	115.888
lac4;12;17	4	2021-07	39	3	40.125	97.1963
lac4;10;17	4	2021-07	36	3	40.125	89.7196
lac4;10;12	4	2021-07	43.5	3	40.125	108.411
lac4;5;17	4	2021-07	39	3	40.125	97.1963
lac4;5;10	4	2021-07	45.5	3	40.125	113.396
lac4;5;10;12;17	15	2021-07	31.5	5	40.125	78.5047
lac5;10;12;17	15	2021-07	49.5	4	40.125	123.364
lac4;10;12;17	15	2021-07	28.5	4	40.125	71.028
lac4;5;12;17	15	2021-07	37	4	40.125	92.2118
lac4;5;10;17	15	2021-07	30.5	4	40.125	76.0125
lac4;5;10;12	15	2021-07	42	4	40.125	104.673
lac5;12;17	5	2021-07	50.5	3	40.125	125.857
lac5;10;12	5	2021-07	49	3	40.125	122.118
lac4;12;17	5	2021-07	40.5	3	40.125	100.935
lac4;10;17	5	2021-07	35.5	3	40.125	88.4735
lac4;10;12	5	2021-07	49.5	3	40.125	123.364
lac4;5;17	5	2021-07	44	3	40.125	109.657
lac4;5;10	5	2021-07	41.5	3	40.125	103.427

## Sheet: silique lengths
genotype	replicate	length [cm]
WT	1	1.6
WT	1	1.7
WT	1	1.7
WT	1	1.7
WT	1	1.7
WT	2	1.5
WT	2	1.5
WT	2	1.6
WT	2	1.6
WT	2	1.6
WT	3	1.5
WT	3	1.6
WT	3	1.7
WT	3	1.7
WT	3	1.7
WT	4	1.6
WT	4	1.6
WT	4	1.6
WT	4	1.6
WT	4	1.7
WT	5	1.5
WT	5	1.6
WT	5	1.6
WT	5	1.6
WT	5	1.7
Q	1	1.2
Q	1	1.3
Q	1	1.3
Q	1	1.4
Q	1	1.5
Q	2	1.3
Q	2	1.4
Q	2	1.4
Q	2	1.4
Q	2	1.5
Q	3	1.4
Q	3	1.5
Q	3	1.5
Q	3	1.5
Q	3	1.5
Q	4	1.3
Q	4	1.4
Q	4	1.4
Q	4	1.4
Q	4	1.6
Q	5	1.3
Q	5	1.4
Q	5	1.4
Q	5	1.5
Q	5	1.5
Q-4	1	1.4
Q-4	1	1.6
Q-4	1	1.6
Q-4	1	1.6
Q-4	1	1.7
Q-4	2	1.4
Q-4	2	1.6
Q-4	2	1.7
Q-4	2	1.7
Q-4	2	1.7
Q-4	3	1.6
Q-4	3	1.7
Q-4	3	1.7
Q-4	3	1.7
Q-4	3	1.8
Q-4	4	1.6
Q-4	4	1.6
Q-4	4	1.8
Q-4	4	1.8
Q-4	4	1.9
Q-4	5	1.6
Q-4	5	1.6
Q-4	5	1.7
Q-4	5	1.8
Q-4	5	1.8
Q-5	1	1.4
Q-5	1	1.4
Q-5	1	1.4
Q-5	1	1.4
Q-5	1	1.5
Q-5	2	1.4
Q-5	2	1.4
Q-5	2	1.6
Q-5	2	1.6
Q-5	2	1.6
Q-5	3	1.3
Q-5	3	1.4
Q-5	3	1.4
Q-5	3	1.5
Q-5	3	1.6
Q-5	4	1.4
Q-5	4	1.4
Q-5	4	1.5
Q-5	4	1.5
Q-5	4	1.5
Q-5	5	1.4
Q-5	5	1.4
Q-5	5	1.4
Q-5	5	1.5
Q-5	5	1.5
Q-10	1	1.5
Q-10	1	1.5
Q-10	1	1.5
Q-10	1	1.6
Q-10	1	1.7
Q-10	2	1.4
Q-10	2	1.5
Q-10	2	1.6
Q-10	2	1.6
Q-10	2	1.7
Q-10	3	1.3
Q-10	3	1.4
Q-10	3	1.4
Q-10	3	1.5
Q-10	3	1.5
Q-10	4	1.5
Q-10	4	1.5
Q-10	4	1.5
Q-10	4	1.7
Q-10	4	1.7
Q-10	5	1.5
Q-10	5	1.5
Q-10	5	1.6
Q-10	5	1.7
Q-10	5	1.8
Q-12	1	1.3
Q-12	1	1.3
Q-12	1	1.3
Q-12	1	1.4
Q-12	1	1.4
Q-12	2	1.3
Q-12	2	1.3
Q-12	2	1.4
Q-12	2	1.4
Q-12	2	1.5
Q-12	3	1.4
Q-12	3	1.4
Q-12	3	1.4
Q-12	3	1.5
Q-12	3	1.5
Q-12	4	1.2
Q-12	4	1.3
Q-12	4	1.3
Q-12	4	1.3
Q-12	4	1.3
Q-12	5	1.4
Q-12	5	1.4
Q-12	5	1.4
Q-12	5	1.4
Q-12	5	1.5
Q-17	1	1.4
Q-17	1	1.5
Q-17	1	1.5
Q-17	1	1.5
Q-17	1	1.5
Q-17	2	1.4
Q-17	2	1.4
Q-17	2	1.6
Q-17	2	1.6
Q-17	2	1.7
Q-17	3	1.5
Q-17	3	1.5
Q-17	3	1.6
Q-17	3	1.6
Q-17	3	1.6
Q-17	4	1.5
Q-17	4	1.5
Q-17	4	1.7
Q-17	4	1.7
Q-17	4	1.7
Q-17	5	1.5
Q-17	5	1.5
Q-17	5	1.6
Q-17	5	1.6
Q-17	5	1.7
WT	6	1.5
WT	6	1.55
WT	6	1.6
WT	6	1.6
WT	6	1.7
WT	7	1.4
WT	7	1.4
WT	7	1.5
WT	7	1.5
WT	7	1.6
WT	8	1.5
WT	8	1.6
WT	8	1.6
WT	8	1.6
WT	8	1.7
WT	9	1.5
WT	9	1.5
WT	9	1.6
WT	9	1.6
WT	9	1.6
WT	10	1.4
WT	10	1.5
WT	10	1.6
WT	10	1.6
WT	10	1.6
Q	6	1.4
Q	6	1.5
Q	6	1.5
Q	6	1.5
Q	6	1.5
Q	7	1.4
Q	7	1.4
Q	7	1.4
Q	7	1.5
Q	7	1.5
Q	8	1.4
Q	8	1.4
Q	8	1.5
Q	8	1.5
Q	8	1.5
Q	9	1.4
Q	9	1.5
Q	9	1.5
Q	9	1.5
Q	9	1.5
Q	10	1.3
Q	10	1.3
Q	10	1.4
Q	10	1.4
Q	10	1.5
Q-4	6	1.5
Q-4	6	1.6
Q-4	6	1.7
Q-4	6	1.8
Q-4	6	1.8
Q-4	7	1.5
Q-4	7	1.5
Q-4	7	1.6
Q-4	7	1.7
Q-4	7	1.7
Q-4	8	1.5
Q-4	8	1.5
Q-4	8	1.5
Q-4	8	1.6
Q-4	8	1.7
Q-4	9	1.5
Q-4	9	1.5
Q-4	9	1.6
Q-4	9	1.6
Q-4	9	1.7
Q-4	10	1.5
Q-4	10	1.5
Q-4	10	1.5
Q-4	10	1.6
Q-4	10	1.6
Q-5	6	1.6
Q-5	6	1.6
Q-5	6	1.6
Q-5	6	1.6
Q-5	6	1.6
Q-5	7	1.4
Q-5	7	1.4
Q-5	7	1.5
Q-5	7	1.6
Q-5	7	1.6
Q-5	8	1.4
Q-5	8	1.4
Q-5	8	1.5
Q-5	8	1.6
Q-5	8	1.6
Q-5	9	1.3
Q-5	9	1.4
Q-5	9	1.4
Q-5	9	1.4
Q-5	9	1.5
Q-5	10	1.3
Q-5	10	1.4
Q-5	10	1.5
Q-5	10	1.5
Q-5	10	1.6
Q-10	6	1.45
Q-10	6	1.5
Q-10	6	1.55
Q-10	6	1.6
Q-10	6	1.6
Q-10	7	1.5
Q-10	7	1.6
Q-10	7	1.7
Q-10	7	1.8
Q-10	7	1.8
Q-10	8	1.5
Q-10	8	1.5
Q-10	8	1.6
Q-10	8	1.6
Q-10	8	1.7
Q-10	9	1.4
Q-10	9	1.4
Q-10	9	1.6
Q-10	9	1.7
Q-10	9	1.8
Q-10	10	1.4
Q-10	10	1.4
Q-10	10	1.5
Q-10	10	1.7
Q-10	10	1.7
Q-12	6	1.5
Q-12	6	1.5
Q-12	6	1.5
Q-12	6	1.55
Q-12	6	1.6
Q-12	7	1.4
Q-12	7	1.4
Q-12	7	1.4
Q-12	7	1.5
Q-12	7	1.5
Q-12	8	1.5
Q-12	8	1.6
Q-12	8	1.6
Q-12	8	1.6
Q-12	8	1.6
Q-12	9	1.4
Q-12	9	1.4
Q-12	9	1.4
Q-12	9	1.5
Q-12	9	1.5
Q-12	10	1.4
Q-12	10	1.4
Q-12	10	1.4
Q-12	10	1.4
Q-12	10	1.4
Q-17	6	1.6
Q-17	6	1.6
Q-17	6	1.6
Q-17	6	1.7
Q-17	6	1.7
Q-17	7	1.5
Q-17	7	1.5
Q-17	7	1.5
Q-17	7	1.6
Q-17	7	1.7
Q-17	8	1.5
Q-17	8	1.5
Q-17	8	1.5
Q-17	8	1.7
Q-17	8	1.7
Q-17	9	1.5
Q-17	9	1.5
Q-17	9	1.6
Q-17	9	1.6
Q-17	9	1.7
Q-17	10	1.5
Q-17	10	1.5
Q-17	10	1.6
Q-17	10	1.6
Q-17	10	1.7
WT	11	1.2
WT	11	1.4
WT	11	1.5
WT	11	1.5
WT	11	1.5
Q-4/10	1	1.4
Q-4/10	1	1.4
Q-4/10	1	1.5
Q-4/10	1	1.5
Q-4/10	1	1.8
Q-4/12	1
Q-4/17	1	1.5
Q-4/17	1	1.5
Q-4/17	1	1.5
Q-4/17	1	1.5
Q-4/17	1	1.7
Q-5/10	1	1.2
Q-5/10	1	1.2
Q-5/10	1	1.3
Q-5/10	1	1.5
Q-5/10	1	1.5
Q-5/12	1	1.4
Q-5/12	1	1.5
Q-5/12	1	1.5
Q-5/12	1	1.6
Q-5/12	1	1.6
Q-5/17	1	1.3
Q-5/17	1	1.5
Q-5/17	1	1.5
Q-5/17	1	1.5
Q-5/17	1	1.6
Q-10/12	1	1.2
Q-10/12	1	1.3
Q-10/12	1	1.4
Q-10/12	1	1.4
Q-10/12	1	1.5
Q-12/17	1	1.3
Q-12/17	1	1.4
Q-12/17	1	1.4
Q-12/17	1	1.4
Q-12/17	1	1.5
Q-4	11	1.3
Q-4	11	1.4
Q-4	11	1.5
Q-4	11	1.6
Q-4	11	1.6
Q-5	11	1.4
Q-5	11	1.4
Q-5	11	1.4
Q-5	11	1.5
Q-5	11	1.5
Q-10	11	1.2
Q-10	11	1.4
Q-10	11	1.4
Q-10	11	1.5
Q-10	11	1.7
Q-12	11	1.3
Q-12	11	1.3
Q-12	11	1.4
Q-12	11	1.5
Q-12	11	1.5
Q-17	11	1.3
Q-17	11	1.4
Q-17	11	1.4
Q-17	11	1.5
Q-17	11	1.6
Q	11	1.1
Q	11	1.2
Q	11	1.3
Q	11	1.4
Q	11	1.5
Q	12	1.3
Q	12	1.3
Q	12	1.3
Q	12	1.3
Q	12	1.5
Q-4	12	1.4
Q-4	12	1.4
Q-4	12	1.5
Q-4	12	1.6
Q-4	12	1.6
Q-5	12	1.3
Q-5	12	1.3
Q-5	12	1.5
Q-5	12	1.5
Q-5	12	1.5
Q-10	12	1.3
Q-10	12	1.4
Q-10	12	1.5
Q-10	12	1.5
Q-10	12	1.6
Q-12	12	1.4
Q-12	12	1.4
Q-12	12	1.5
Q-12	12	1.6
Q-12	12	1.6
Q-17	12	1.4
Q-17	12	1.4
Q-17	12	1.4
Q-17	12	1.5
Q-17	12	1.5
Q-4/10	2	1.4
Q-4/10	2	1.4
Q-4/10	2	1.5
Q-4/10	2	1.5
Q-4/10	2	1.7
Q-4/12	2
Q-4/17	2	1.4
Q-4/17	2	1.4
Q-4/17	2	1.5
Q-4/17	2	1.5
Q-4/17	2	1.5
Q-5/10	2	1.4
Q-5/10	2	1.4
Q-5/10	2	1.5
Q-5/10	2	1.6
Q-5/10	2	1.6
Q-5/12	2	1.2
Q-5/12	2	1.3
Q-5/12	2	1.4
Q-5/12	2	1.4
Q-5/12	2	1.4
Q-5/17	2	1.3
Q-5/17	2	1.4
Q-5/17	2	1.4
Q-5/17	2	1.5
Q-5/17	2	1.7
Q-10/12	2	1.5
Q-10/12	2	1.5
Q-10/12	2	1.5
Q-10/12	2	1.7
Q-10/12	2	1.7
Q-12/17	2	1.4
Q-12/17	2	1.4
Q-12/17	2	1.4
Q-12/17	2	1.4
Q-12/17	2	1.7
WT	12	1.4
WT	12	1.5
WT	12	1.5
WT	12	1.5
WT	12	1.6
Q-4/10	3	1.3
Q-4/10	3	1.4
Q-4/10	3	1.4
Q-4/10	3	1.4
Q-4/10	3	1.5
Q-4/12	3
Q-4/17	3	1.4
Q-4/17	3	1.5
Q-4/17	3	1.5
Q-4/17	3	1.6
Q-4/17	3	1.6
Q-5/10	3	1.3
Q-5/10	3	1.3
Q-5/10	3	1.3
Q-5/10	3	1.4
Q-5/10	3	1.4
Q-5/12	3	1.4
Q-5/12	3	1.4
Q-5/12	3	1.6
Q-5/12	3	1.7
Q-5/12	3	1.8
Q-5/17	3	1.5
Q-5/17	3	1.6
Q-5/17	3	1.7
Q-5/17	3	1.8
Q-5/17	3	1.8
Q-10/12	3	1.5
Q-10/12	3	1.5
Q-10/12	3	1.5
Q-10/12	3	1.5
Q-10/12	3	1.6
Q-12/17	3	1.3
Q-12/17	3	1.3
Q-12/17	3	1.4
Q-12/17	3	1.4
Q-12/17	3	1.5
Q	13	1.3
Q	13	1.3
Q	13	1.4
Q	13	1.5
Q	13	1.5
WT	13	1.5
WT	13	1.5
WT	13	1.5
WT	13	1.5
WT	13	1.5
Q-4	13	1.3
Q-4	13	1.6
Q-4	13	1.6
Q-4	13	1.6
Q-4	13	1.8
Q-5	13	1.3
Q-5	13	1.4
Q-5	13	1.6
Q-5	13	1.6
Q-5	13	1.7
Q-10	13	1.3
Q-10	13	1.5
Q-10	13	1.5
Q-10	13	1.6
Q-10	13	1.7
Q-12	13	1.1
Q-12	13	1.1
Q-12	13	1.2
Q-12	13	1.2
Q-12	13	1.2
Q-17	13	1.2
Q-17	13	1.4
Q-17	13	1.5
Q-17	13	1.6
Q-17	13	1.6
Q-4	14	1.5
Q-4	14	1.5
Q-4	14	1.5
Q-4	14	1.5
Q-4	14	1.6
Q-5	14	1.3
Q-5	14	1.4
Q-5	14	1.5
Q-5	14	1.5
Q-5	14	1.5
Q-10	14	1.4
Q-10	14	1.5
Q-10	14	1.5
Q-10	14	1.5
Q-10	14	1.6
Q-12	14
Q-17	14	1.3
Q-17	14	1.3
Q-17	14	1.4
Q-17	14	1.4
Q-17	14	1.4
Q	14	1.4
Q	14	1.4
Q	14	1.5
Q	14	1.6
Q	14	1.7
WT	14	1.3
WT	14	1.4
WT	14	1.4
WT	14	1.5
WT	14	1.6
Q-4/10	4	1.5
Q-4/10	4	1.5
Q-4/10	4	1.5
Q-4/10	4	1.6
Q-4/10	4	1.7
Q-4/12	4	1.3
Q-4/12	4	1.3
Q-4/12	4	1.5
Q-4/12	4	1.5
Q-4/12	4	1.5
Q-4/17	4	1.4
Q-4/17	4	1.5
Q-4/17	4	1.5
Q-4/17	4	1.5
Q-4/17	4	1.6
Q-5/10	4	1.5
Q-5/10	4	1.5
Q-5/10	4	1.6
Q-5/10	4	1.6
Q-5/10	4	1.6
Q-5/12	4	1.4
Q-5/12	4	1.4
Q-5/12	4	1.4
Q-5/12	4	1.5
Q-5/12	4	1.5
Q-5/17	4	1.4
Q-5/17	4	1.5
Q-5/17	4	1.5
Q-5/17	4	1.8
Q-5/17	4	1.8
Q-10/12	4	1.5
Q-10/12	4	1.5
Q-10/12	4	1.5
Q-10/12	4	1.6
Q-10/12	4	1.6
Q-12/17	4	1.4
Q-12/17	4	1.4
Q-12/17	4	1.5
Q-12/17	4	1.5
Q-12/17	4	1.6
WT	15
Q	15	1.4
Q	15	1.4
Q	15	1.4
Q	15	1.5
Q	15	1.5
Q-4	15	1.4
Q-4	15	1.5
Q-4	15	1.5
Q-4	15	1.6
Q-4	15	1.6
Q-5	15	1.3
Q-5	15	1.4
Q-5	15	1.4
Q-5	15	1.4
Q-5	15	1.4
Q-10	15	1.4
Q-10	15	1.4
Q-10	15	1.5
Q-10	15	1.5
Q-10	15	1.6
Q-12	15	1.4
Q-12	15	1.4
Q-12	15	1.4
Q-12	15	1.5
Q-12	15	1.5
Q-17	15	1.4
Q-17	15	1.4
Q-17	15	1.4
Q-17	15	1.6
Q-17	15	1.6
Q-4/10	5	1.6
Q-4/10	5	1.7
Q-4/10	5	1.7
Q-4/10	5	1.7
Q-4/10	5	1.7
Q-4/12	5
Q-4/17	5	1.5
Q-4/17	5	1.5
Q-4/17	5	1.5
Q-4/17	5	1.6
Q-4/17	5	1.7
Q-5/10	5	1.4
Q-5/10	5	1.5
Q-5/10	5	1.5
Q-5/10	5	1.5
Q-5/10	5	1.6
Q-5/12	5	1.4
Q-5/12	5	1.4
Q-5/12	5	1.4
Q-5/12	5	1.5
Q-5/12	5	1.7
Q-5/17	5	1.4
Q-5/17	5	1.4
Q-5/17	5	1.4
Q-5/17	5	1.6
Q-5/17	5	1.7
Q-10/12	5	1.4
Q-10/12	5	1.5
Q-10/12	5	1.5
Q-10/12	5	1.5
Q-10/12	5	1.6
Q-12/17	5	1.4
Q-12/17	5	1.4
Q-12/17	5	1.5
Q-12/17	5	1.6
Q-12/17	5	1.6

## Sheet: rosette area over time
area [cm²]	dpg	tray	plant	space	instance	genotype	replicate
0.0241205	1	1	1	149	1	WT	1
0.0132764	1	1	11	149	1	Q-4	1
0.0140872	1	1	12	149	1	Q-4	2
0.0291879	1	1	13	149	1	Q-4	3
0.0352687	1	1	14	149	1	Q-4	4
0.0167222	1	1	15	149	1	Q-4	5
0.0164182	1	1	3	149	1	WT	3
0.0246273	1	1	4	149	1	WT	4
0.012567	1	1	5	149	1	WT	5
0.00942525	1	1	6	149	1	Q	1
0.0267556	1	1	7	149	1	Q	2
0.0131751	1	1	10	149	1	Q	5
0.40306	10	1	1	158	1	WT	1
0.203964	10	1	2	158	1	WT	2
0.383863	10	1	11	158	1	Q-4	1
0.389451	10	1	12	158	1	Q-4	2
0.489044	10	1	13	158	1	Q-4	3
0.605041	10	1	14	158	1	Q-4	4
0.324647	10	1	15	158	1	Q-4	5
0.435327	10	1	3	158	1	WT	3
0.452271	10	1	4	158	1	WT	4
0.285982	10	1	5	158	1	WT	5
0.336725	10	1	6	158	1	Q	1
0.630458	10	1	7	158	1	Q	2
0.223973	10	1	8	158	1	Q	3
0.421988	10	1	9	158	1	Q	4
0.222801	10	1	10	158	1	Q	5
0.255771	10	2	1	157	1	Q-5	1
0.25212	10	2	2	157	1	Q-5	2
0.353077	10	2	11	157	1	Q-12	1
0.505335	10	2	12	157	1	Q-12	2
0.459785	10	2	13	157	1	Q-12	3
0.303237	10	2	14	157	1	Q-12	4
0.396162	10	2	15	157	1	Q-12	5
0.382561	10	2	3	157	1	Q-5	3
0.602002	10	2	4	157	1	Q-5	4
0.475577	10	2	5	157	1	Q-5	5
0.296483	10	2	6	157	1	Q-10	1
0.32478	10	2	7	157	1	Q-10	2
0.124052	10	2	8	157	1	Q-10	3
0.405564	10	2	9	157	1	Q-10	4
0.389772	10	2	10	157	1	Q-10	5
0.222633	10	3	1	156	1	Q-17	1
0.317585	10	3	2	156	1	Q-17	2
0.174279	10	3	3	156	1	Q-17	3
0.297615	10	3	4	156	1	Q-17	4
0.19878	10	3	5	156	1	Q-17	5
0.905458	13	1	1	145	1	WT	1
0.505969	13	1	2	145	1	WT	2
0.942057	13	1	11	145	1	Q-4	1
0.962711	13	1	12	145	1	Q-4	2
1.16679	13	1	13	145	1	Q-4	3
1.20071	13	1	14	145	1	Q-4	4
0.71497	13	1	15	145	1	Q-4	5
1.21216	13	1	3	145	1	WT	3
1.21088	13	1	4	145	1	WT	4
0.879346	13	1	5	145	1	WT	5
0.947194	13	1	6	145	1	Q	1
1.38307	13	1	7	145	1	Q	2
0.660499	13	1	8	145	1	Q	3
1.18263	13	1	9	145	1	Q	4
0.596397	13	1	10	145	1	Q	5
0.489412	13	2	1	142	1	Q-5	1
0.679441	13	2	2	142	1	Q-5	2
0.653442	13	2	11	142	1	Q-12	1
1.07445	13	2	12	142	1	Q-12	2
0.869805	13	2	13	142	1	Q-12	3
0.742821	13	2	14	142	1	Q-12	4
0.816244	13	2	15	142	1	Q-12	5
0.985407	13	2	3	142	1	Q-5	3
1.23078	13	2	4	142	1	Q-5	4
1.13794	13	2	5	142	1	Q-5	5
0.581581	13	2	6	142	1	Q-10	1
0.703878	13	2	7	142	1	Q-10	2
0.24426	13	2	8	142	1	Q-10	3
0.808433	13	2	9	142	1	Q-10	4
0.945906	13	2	10	142	1	Q-10	5
0.504253	13	3	1	142	1	Q-17	1
0.622086	13	3	2	142	1	Q-17	2
0.44701	13	3	3	142	1	Q-17	3
0.759224	13	3	4	142	1	Q-17	4
0.457945	13	3	5	142	1	Q-17	5
1.16632	15	1	1	143	1	WT	1
0.786493	15	1	2	143	1	WT	2
1.65089	15	1	11	143	1	Q-4	1
1.34886	15	1	12	143	1	Q-4	2
1.685	15	1	13	143	1	Q-4	3
1.73066	15	1	14	143	1	Q-4	4
1.1771	15	1	15	143	1	Q-4	5
1.57662	15	1	3	143	1	WT	3
1.58454	15	1	4	143	1	WT	4
1.28845	15	1	5	143	1	WT	5
1.25115	15	1	6	143	1	Q	1
1.76147	15	1	7	143	1	Q	2
0.969803	15	1	8	143	1	Q	3
1.90682	15	1	9	143	1	Q	4
0.932723	15	1	10	143	1	Q	5
0.972393	15	2	1	155	1	Q-5	1
0.912362	15	2	2	155	1	Q-5	2
0.984475	15	2	11	155	1	Q-12	1
1.47119	15	2	12	155	1	Q-12	2
1.25869	15	2	13	155	1	Q-12	3
1.04226	15	2	14	155	1	Q-12	4
1.23247	15	2	15	155	1	Q-12	5
1.68762	15	2	3	155	1	Q-5	3
1.59228	15	2	4	155	1	Q-5	4
1.94413	15	2	5	155	1	Q-5	5
0.854672	15	2	6	155	1	Q-10	1
1.23293	15	2	7	155	1	Q-10	2
0.344173	15	2	8	155	1	Q-10	3
1.32687	15	2	9	155	1	Q-10	4
1.59509	15	2	10	155	1	Q-10	5
0.748939	15	3	1	148	1	Q-17	1
0.768969	15	3	2	148	1	Q-17	2
0.811804	15	3	3	148	1	Q-17	3
1.16352	15	3	4	148	1	Q-17	4
0.550276	15	3	5	148	1	Q-17	5
1.58025	16	1	1	164	1	WT	1
1.05138	16	1	2	164	1	WT	2
2.05307	16	1	11	164	1	Q-4	1
1.59523	16	1	12	164	1	Q-4	2
1.62509	16	1	13	164	1	Q-4	3
1.89237	16	1	14	164	1	Q-4	4
1.41805	16	1	15	164	1	Q-4	5
1.97444	16	1	3	164	1	WT	3
1.82729	16	1	4	164	1	WT	4
1.47376	16	1	5	164	1	WT	5
1.65613	16	1	6	164	1	Q	1
2.06554	16	1	7	164	1	Q	2
1.21125	16	1	8	164	1	Q	3
0.997844	16	1	9	164	1	Q	4
0.815056	16	1	10	164	1	Q	5
1.30863	16	2	1	153	1	Q-5	1
1.36371	16	2	2	153	1	Q-5	2
1.2822	16	2	11	153	1	Q-12	1
1.80469	16	2	12	153	1	Q-12	2
1.5916	16	2	13	153	1	Q-12	3
1.27336	16	2	14	153	1	Q-12	4
0.988178	16	2	15	153	1	Q-12	5
1.94954	16	2	3	153	1	Q-5	3
2.14302	16	2	4	153	1	Q-5	4
2.36995	16	2	5	153	1	Q-5	5
1.12149	16	2	6	153	1	Q-10	1
1.63408	16	2	7	153	1	Q-10	2
0.531911	16	2	8	153	1	Q-10	3
1.60746	16	2	9	153	1	Q-10	4
1.06651	16	2	10	153	1	Q-10	5
1.02018	16	3	1	153	1	Q-17	1
0.964437	16	3	2	153	1	Q-17	2
0.997309	16	3	3	153	1	Q-17	3
1.53566	16	3	4	153	1	Q-17	4
0.666763	16	3	5	153	1	Q-17	5
1.92624	17	1	1	155	1	WT	1
1.06464	17	1	2	155	1	WT	2
2.53639	17	1	11	155	1	Q-4	1
1.99826	17	1	12	155	1	Q-4	2
1.84767	17	1	13	155	1	Q-4	3
2.60897	17	1	14	155	1	Q-4	4
1.7263	17	1	15	155	1	Q-4	5
2.3724	17	1	3	155	1	WT	3
2.22172	17	1	4	155	1	WT	4
0.39437	17	1	5	155	1	WT	5
1.96361	17	1	6	155	1	Q	1
2.63716	17	1	7	155	1	Q	2
1.32827	17	1	8	155	1	Q	3
2.52627	17	1	9	155	1	Q	4
1.13825	17	1	10	155	1	Q	5
1.29075	17	2	1	152	1	Q-5	1
1.51824	17	2	2	152	1	Q-5	2
1.49146	17	2	11	152	1	Q-12	1
2.07315	17	2	12	152	1	Q-12	2
1.92025	17	2	13	152	1	Q-12	3
1.48036	17	2	14	152	1	Q-12	4
0.864591	17	2	15	152	1	Q-12	5
2.14171	17	2	3	152	1	Q-5	3
2.55647	17	2	4	152	1	Q-5	4
1.57658	17	2	5	152	1	Q-5	5
1.41725	17	2	6	152	1	Q-10	1
1.97274	17	2	7	152	1	Q-10	2
0.735457	17	2	8	152	1	Q-10	3
1.84273	17	2	9	152	1	Q-10	4
2.33414	17	2	10	152	1	Q-10	5
1.17185	17	3	1	160	1	Q-17	1
1.24954	17	3	2	160	1	Q-17	2
1.31045	17	3	3	160	1	Q-17	3
1.83788	17	3	4	160	1	Q-17	4
0.883652	17	3	5	160	1	Q-17	5
4.23821	20	1	1	136	1	WT	1
2.53636	20	1	2	136	1	WT	2
4.80059	20	1	11	136	1	Q-4	1
4.61934	20	1	12	136	1	Q-4	2
5.73132	20	1	13	136	1	Q-4	3
6.11208	20	1	14	136	1	Q-4	4
3.64214	20	1	15	136	1	Q-4	5
4.19381	20	1	3	136	1	WT	3
4.07606	20	1	4	136	1	WT	4
3.32938	20	1	5	136	1	WT	5
2.97356	20	1	6	136	1	Q	1
5.79823	20	1	7	136	1	Q	2
2.87576	20	1	8	136	1	Q	3
4.57116	20	1	9	136	1	Q	4
3.01091	20	1	10	136	1	Q	5
2.69098	20	2	1	142	1	Q-5	1
2.84798	20	2	2	142	1	Q-5	2
2.80726	20	2	11	142	1	Q-12	1
3.87155	20	2	12	142	1	Q-12	2
3.5965	20	2	13	142	1	Q-12	3
3.53021	20	2	14	142	1	Q-12	4
3.80851	20	2	15	142	1	Q-12	5
4.00255	20	2	3	142	1	Q-5	3
4.9633	20	2	4	142	1	Q-5	4
4.97346	20	2	5	142	1	Q-5	5
3.01034	20	2	6	142	1	Q-10	1
3.52084	20	2	7	142	1	Q-10	2
1.57859	20	2	8	142	1	Q-10	3
3.19591	20	2	9	142	1	Q-10	4
3.79623	20	2	10	142	1	Q-10	5
1.9725	20	3	1	146	1	Q-17	1
2.56234	20	3	2	146	1	Q-17	2
2.17094	20	3	3	146	1	Q-17	3
2.88618	20	3	4	146	1	Q-17	4
2.11658	20	3	5	146	1	Q-17	5
5.0794	21	1	1	138	1	WT	1
3.51134	21	1	2	138	1	WT	2
5.24126	21	1	11	138	1	Q-4	1
5.31935	21	1	12	138	1	Q-4	2
6.94494	21	1	13	138	1	Q-4	3
7.14461	21	1	14	138	1	Q-4	4
4.45109	21	1	15	138	1	Q-4	5
6.51335	21	1	3	138	1	WT	3
6.01252	21	1	4	138	1	WT	4
4.75047	21	1	5	138	1	WT	5
3.7168	21	1	6	138	1	Q	1
7.46798	21	1	7	138	1	Q	2
3.49031	21	1	8	138	1	Q	3
5.93372	21	1	9	138	1	Q	4
4.23003	21	1	10	138	1	Q	5
2.98605	21	2	1	145	1	Q-5	1
3.04512	21	2	2	145	1	Q-5	2
3.18285	21	2	11	145	1	Q-12	1
5.0278	21	2	12	145	1	Q-12	2
4.16504	21	2	13	145	1	Q-12	3
4.21191	21	2	14	145	1	Q-12	4
4.23781	21	2	15	145	1	Q-12	5
4.58337	21	2	3	145	1	Q-5	3
5.6029	21	2	4	145	1	Q-5	4
6.07002	21	2	5	145	1	Q-5	5
3.43509	21	2	6	145	1	Q-10	1
4.33038	21	2	7	145	1	Q-10	2
1.79251	21	2	8	145	1	Q-10	3
3.86454	21	2	9	145	1	Q-10	4
4.4634	21	2	10	145	1	Q-10	5
2.44596	21	3	1	140	1	Q-17	1
3.25205	21	3	2	140	1	Q-17	2
2.76015	21	3	3	140	1	Q-17	3
3.45857	21	3	4	140	1	Q-17	4
2.56236	21	3	5	140	1	Q-17	5
5.75989	22	1	1	145	1	WT	1
4.24038	22	1	2	145	1	WT	2
5.24825	22	1	11	145	1	Q-4	1
5.86156	22	1	12	145	1	Q-4	2
7.62057	22	1	13	145	1	Q-4	3
8.54593	22	1	14	145	1	Q-4	4
5.09779	22	1	15	145	1	Q-4	5
7.36866	22	1	3	145	1	WT	3
7.54727	22	1	4	145	1	WT	4
5.95498	22	1	5	145	1	WT	5
4.45548	22	1	6	145	1	Q	1
8.99294	22	1	7	145	1	Q	2
4.05139	22	1	8	145	1	Q	3
6.91812	22	1	9	145	1	Q	4
4.93801	22	1	10	145	1	Q	5
4.12731	22	2	1	142	1	Q-5	1
4.25038	22	2	2	142	1	Q-5	2
3.78273	22	2	11	142	1	Q-12	1
6.47461	22	2	12	142	1	Q-12	2
5.18033	22	2	13	142	1	Q-12	3
5.31602	22	2	14	142	1	Q-12	4
5.93721	22	2	15	142	1	Q-12	5
5.98598	22	2	3	142	1	Q-5	3
6.99616	22	2	4	142	1	Q-5	4
8.29501	22	2	5	142	1	Q-5	5
4.20162	22	2	6	142	1	Q-10	1
5.82105	22	2	7	142	1	Q-10	2
2.20604	22	2	8	142	1	Q-10	3
5.24807	22	2	9	142	1	Q-10	4
5.84717	22	2	10	142	1	Q-10	5
3.00387	22	3	1	148	1	Q-17	1
3.80283	22	3	2	148	1	Q-17	2
3.09077	22	3	3	148	1	Q-17	3
4.115	22	3	4	148	1	Q-17	4
2.86941	22	3	5	148	1	Q-17	5
0.0405329	3	1	1	146	1	WT	1
0.0438051	3	1	11	146	1	Q-4	1
0.0217442	3	1	12	146	1	Q-4	2
0.0412718	3	1	13	146	1	Q-4	3
0.0517217	3	1	14	146	1	Q-4	4
0.0520384	3	1	15	146	1	Q-4	5
0.0316664	3	1	3	146	1	WT	3
0.0215331	3	1	4	146	1	WT	4
0.0108721	3	1	5	146	1	WT	5
0.0281831	3	1	6	146	1	Q	1
0.0384218	3	1	7	146	1	Q	2
0.0344108	3	1	10	146	1	Q	5
0.0132358	3	2	11	157	1	Q-12	1
0.0458234	3	2	12	157	1	Q-12	2
0.0145138	3	2	13	157	1	Q-12	3
0.00994969	3	2	5	157	1	Q-5	5
0.00994969	3	2	7	157	1	Q-10	2
0.0271106	3	2	10	157	1	Q-10	5
0.00965577	3	3	2	148	1	Q-17	2
0.134349	6	1	1	171	1	WT	1
0.0826408	6	1	2	171	1	WT	2
0.169129	6	1	11	171	1	Q-4	1
0.148122	6	1	12	171	1	Q-4	2
0.169898	6	1	13	171	1	Q-4	3
0.213527	6	1	14	171	1	Q-4	4
0.119344	6	1	15	171	1	Q-4	5
0.124962	6	1	3	171	1	WT	3
0.129886	6	1	4	171	1	WT	4
0.103339	6	1	5	171	1	WT	5
0.123269	6	1	6	171	1	Q	1
0.187288	6	1	7	171	1	Q	2
0.0412435	6	1	8	171	1	Q	3
0.0992613	6	1	9	171	1	Q	4
0.113266	6	1	10	171	1	Q	5
0.0635449	6	2	1	160	1	Q-5	1
0.0453516	6	2	2	160	1	Q-5	2
0.0977344	6	2	11	160	1	Q-12	1
0.125068	6	2	12	160	1	Q-12	2
0.108281	6	2	13	160	1	Q-12	3
0.0599414	6	2	14	160	1	Q-12	4
0.0751465	6	2	15	160	1	Q-12	5
0.0737402	6	2	3	160	1	Q-5	3
0.137197	6	2	4	160	1	Q-5	4
0.111182	6	2	5	160	1	Q-5	5
0.0402539	6	2	6	160	1	Q-10	1
0.0686426	6	2	7	160	1	Q-10	2
0.0166113	6	2	8	160	1	Q-10	3
0.0662695	6	2	9	160	1	Q-10	4
0.0732129	6	2	10	160	1	Q-10	5
0.053877	6	3	1	160	1	Q-17	1
0.0593262	6	3	2	160	1	Q-17	2
0.0755859	6	3	4	160	1	Q-17	4
0.0355957	6	3	5	160	1	Q-17	5
0.22703	7	1	1	154	1	WT	1
0.153124	7	1	2	154	1	WT	2
0.267541	7	1	11	154	1	Q-4	1
0.246669	7	1	12	154	1	Q-4	2
0.273613	7	1	13	154	1	Q-4	3
0.328639	7	1	14	154	1	Q-4	4
0.194015	7	1	15	154	1	Q-4	5
0.234905	7	1	3	154	1	WT	3
0.256441	7	1	4	154	1	WT	4
0.198379	7	1	5	154	1	WT	5
0.215456	7	1	6	154	1	Q	1
0.396663	7	1	7	154	1	Q	2
0.132063	7	1	8	154	1	Q	3
0.247997	7	1	9	154	1	Q	4
0.194868	7	1	10	154	1	Q	5
0.118343	7	2	1	156	1	Q-5	1
0.124723	7	2	2	156	1	Q-5	2
0.191198	7	2	11	156	1	Q-12	1
0.247134	7	2	12	156	1	Q-12	2
0.242234	7	2	13	156	1	Q-12	3
0.147004	7	2	14	156	1	Q-12	4
0.180196	7	2	15	156	1	Q-12	5
0.190736	7	2	3	156	1	Q-5	3
0.285503	7	2	4	156	1	Q-5	4
0.235577	7	2	5	156	1	Q-5	5
0.124353	7	2	6	156	1	Q-10	1
0.117973	7	2	7	156	1	Q-10	2
0.048909	7	2	8	156	1	Q-10	3
0.167622	7	2	9	156	1	Q-10	4
0.186483	7	2	10	156	1	Q-10	5
0.0852125	7	3	1	152	1	Q-17	1
0.117739	7	3	2	152	1	Q-17	2
0.0684622	7	3	3	152	1	Q-17	3
0.200225	7	3	4	152	1	Q-17	4
0.0856994	7	3	5	152	1	Q-17	5
0.262455	8	1	1	152	1	WT	1
0.173249	8	1	2	152	1	WT	2
0.301117	8	1	11	152	1	Q-4	1
0.288067	8	1	12	152	1	Q-4	2
0.354679	8	1	13	152	1	Q-4	3
0.433464	8	1	14	152	1	Q-4	4
0.241517	8	1	15	152	1	Q-4	5
0.284853	8	1	3	152	1	WT	3
0.296734	8	1	4	152	1	WT	4
0.236745	8	1	5	152	1	WT	5
0.249989	8	1	6	152	1	Q	1
0.456836	8	1	7	152	1	Q	2
0.170522	8	1	8	152	1	Q	3
0.334423	8	1	9	152	1	Q	4
0.221455	8	1	10	152	1	Q	5
0.139491	8	2	1	161	1	Q-5	1
0.142529	8	2	2	161	1	Q-5	2
0.192527	8	2	11	161	1	Q-12	1
0.282888	8	2	12	161	1	Q-12	2
0.250077	8	2	13	161	1	Q-12	3
0.171434	8	2	14	161	1	Q-12	4
0.192875	8	2	15	161	1	Q-12	5
0.210061	8	2	3	161	1	Q-5	3
0.320821	8	2	4	161	1	Q-5	4
0.248081	8	2	5	161	1	Q-5	5
0.151296	8	2	6	161	1	Q-10	1
0.175688	8	2	7	161	1	Q-10	2
0.0418387	8	2	8	161	1	Q-10	3
0.202944	8	2	9	161	1	Q-10	4
0.212231	8	2	10	161	1	Q-10	5
0.11023	8	3	1	166	1	Q-17	1
0.182982	8	3	2	166	1	Q-17	2
0.120028	8	3	3	166	1	Q-17	3
0.224134	8	3	4	166	1	Q-17	4
0.120437	8	3	5	166	1	Q-17	5
0.139031	10	1	1	199	2	WT	6
0.129769	10	1	2	199	2	Q-4	6
0.0912477	10	1	11	199	2	Q-10	7
0.688789	10	1	12	199	2	Q-12	7
0.734925	10	1	13	199	2	Q-17	7
0.13119	10	1	14	199	2	Q	7
0.159087	10	1	15	199	2	WT	8
0.148689	10	1	3	199	2	Q-5	6
0.112327	10	1	4	199	2	Q-10	6
0.163916	10	1	5	199	2	Q-12	6
0.199938	10	1	6	199	2	Q-17	6
0.753106	10	1	7	199	2	Q	6
0.697312	10	1	8	199	2	WT	7
0.7318	10	1	9	199	2	Q-4	7
0.205279	10	1	10	199	2	Q-5	7
0.180272	10	2	1	189	2	Q-4	8
0.104056	10	2	2	189	2	Q-5	8
0.18254	10	2	11	189	2	Q-12	9
0.180398	10	2	12	189	2	Q-17	9
0.25422	10	2	13	189	2	Q	9
0.180146	10	2	14	189	2	WT	10
0.135928	10	2	15	189	2	Q-4	10
0.0930335	10	2	3	189	2	Q-10	8
0.0757748	10	2	4	189	2	Q-12	8
0.141345	10	2	5	189	2	Q-17	8
0.395188	10	2	6	189	2	Q	8
0.144054	10	2	7	189	2	WT	9
0.214727	10	2	8	189	2	Q-4	9
0.808642	10	2	9	189	2	Q-5	9
0.230222	10	2	10	189	2	Q-10	9
0.119034	10	3	1	187	2	Q-5	10
0.121736	10	3	2	187	2	Q-10	10
0.174111	10	3	3	187	2	Q-12	10
0.110155	10	3	4	187	2	Q-17	10
0.145157	10	3	5	187	2	Q	10
0.227261	11	1	1	189	2	WT	6
0.192618	11	1	2	189	2	Q-4	6
0.0862938	11	1	11	189	2	Q-10	7
0.577098	11	1	12	189	2	Q-12	7
0.721718	11	1	13	189	2	Q-17	7
0.15092	11	1	14	189	2	Q	7
0.180587	11	1	15	189	2	WT	8
0.250882	11	1	3	189	2	Q-5	6
0.161754	11	1	4	189	2	Q-10	6
0.248614	11	1	5	189	2	Q-12	6
0.189846	11	1	6	189	2	Q-17	6
0.813492	11	1	7	189	2	Q	6
0.753464	11	1	8	189	2	WT	7
0.78521	11	1	9	189	2	Q-4	7
0.213215	11	1	10	189	2	Q-5	7
0.265347	11	2	1	180	2	Q-4	8
0.205417	11	2	2	180	2	Q-5	8
0.201736	11	2	11	180	2	Q-12	9
0.136875	11	2	12	180	2	Q-17	9
0.31625	11	2	13	180	2	Q	9
0.238333	11	2	14	180	2	WT	10
0.155694	11	2	15	180	2	Q-4	10
0.129097	11	2	3	180	2	Q-10	8
0.118333	11	2	4	180	2	Q-12	8
0.252639	11	2	5	180	2	Q-17	8
0.394653	11	2	6	180	2	Q	8
0.160764	11	2	7	180	2	WT	9
0.306111	11	2	8	180	2	Q-4	9
0.796944	11	2	9	180	2	Q-5	9
0.275972	11	2	10	180	2	Q-10	9
0.138458	11	3	1	194	2	Q-5	10
0.133615	11	3	2	194	2	Q-10	10
0.228372	11	3	3	194	2	Q-12	10
0.135469	11	3	4	194	2	Q-17	10
0.158246	11	3	5	194	2	Q	10
0.549433	14	1	1	178	2	WT	6
0.466347	14	1	2	178	2	Q-4	6
0.270562	14	1	11	178	2	Q-10	7
1.0133	14	1	12	178	2	Q-12	7
1.19864	14	1	13	178	2	Q-17	7
0.470324	14	1	14	178	2	Q	7
0.501286	14	1	15	178	2	WT	8
0.579543	14	1	3	178	2	Q-5	6
0.518685	14	1	4	178	2	Q-10	6
0.629608	14	1	5	178	2	Q-12	6
0.426296	14	1	6	178	2	Q-17	6
1.42042	14	1	7	178	2	Q	6
1.48206	14	1	8	178	2	WT	7
1.43952	14	1	9	178	2	Q-4	7
0.559872	14	1	10	178	2	Q-5	7
0.52406	14	2	1	191	2	Q-4	8
0.513391	14	2	2	191	2	Q-5	8
0.447212	14	2	11	191	2	Q-12	9
0.295058	14	2	12	191	2	Q-17	9
0.685035	14	2	13	191	2	Q	9
0.481134	14	2	14	191	2	WT	10
0.350196	14	2	15	191	2	Q-4	10
0.316891	14	2	3	191	2	Q-10	8
0.342857	14	2	4	191	2	Q-12	8
0.654382	14	2	5	191	2	Q-17	8
0.649386	14	2	6	191	2	Q	8
0.438639	14	2	7	191	2	WT	9
0.647967	14	2	8	191	2	Q-4	9
1.49373	14	2	9	191	2	Q-5	9
0.618116	14	2	10	191	2	Q-10	9
0.429435	14	3	1	186	2	Q-5	10
0.296241	14	3	2	186	2	Q-10	10
0.545656	14	3	3	186	2	Q-12	10
0.38469	14	3	4	186	2	Q-17	10
0.386902	14	3	5	186	2	Q	10
0.994306	16	1	1	180	2	WT	6
1.06556	16	1	2	180	2	Q-4	6
0.551319	16	1	11	180	2	Q-10	7
2.02347	16	1	12	180	2	Q-12	7
2.23806	16	1	13	180	2	Q-17	7
1.01882	16	1	14	180	2	Q	7
1.01167	16	1	15	180	2	WT	8
1.0684	16	1	3	180	2	Q-5	6
1.09806	16	1	4	180	2	Q-10	6
1.34187	16	1	5	180	2	Q-12	6
0.799444	16	1	6	180	2	Q-17	6
2.06833	16	1	7	180	2	Q	6
2.25049	16	1	8	180	2	WT	7
2.32007	16	1	9	180	2	Q-4	7
1.17361	16	1	10	180	2	Q-5	7
0.99461	16	2	1	187	2	Q-4	8
1.03817	16	2	2	187	2	Q-5	8
0.738075	16	2	11	187	2	Q-12	9
0.560682	16	2	12	187	2	Q-17	9
1.07626	16	2	13	187	2	Q	9
0.858782	16	2	14	187	2	WT	10
0.674054	16	2	15	187	2	Q-4	10
0.611706	16	2	3	187	2	Q-10	8
0.770375	16	2	4	187	2	Q-12	8
1.25024	16	2	5	187	2	Q-17	8
0.899254	16	2	6	187	2	Q	8
0.769925	16	2	7	187	2	WT	9
1.16576	16	2	8	187	2	Q-4	9
2.26287	16	2	9	187	2	Q-5	9
1.11499	16	2	10	187	2	Q-10	9
0.698665	16	3	1	189	2	Q-5	10
0.478332	16	3	2	189	2	Q-10	10
0.808138	16	3	3	189	2	Q-12	10
0.77381	16	3	4	189	2	Q-17	10
0.739544	16	3	5	189	2	Q	10
1.35135	18	1	1	189	2	WT	6
1.94035	18	1	2	189	2	Q-4	6
1.17876	18	1	11	189	2	Q-10	7
3.4583	18	1	12	189	2	Q-12	7
3.80625	18	1	13	189	2	Q-17	7
1.49156	18	1	14	189	2	Q	7
1.47417	18	1	15	189	2	WT	8
1.70616	18	1	3	189	2	Q-5	6
1.71788	18	1	4	189	2	Q-10	6
2.0109	18	1	5	189	2	Q-12	6
1.22959	18	1	6	189	2	Q-17	6
2.90539	18	1	7	189	2	Q	6
3.02715	18	1	8	189	2	WT	7
3.14229	18	1	9	189	2	Q-4	7
1.72764	18	1	10	189	2	Q-5	7
1.54309	18	2	1	190	2	Q-4	8
1.59451	18	2	2	190	2	Q-5	8
1.00035	18	2	11	190	2	Q-12	9
0.892645	18	2	12	190	2	Q-17	9
1.34726	18	2	13	190	2	Q	9
1.02079	18	2	14	190	2	WT	10
0.859612	18	2	15	190	2	Q-4	10
0.930416	18	2	3	190	2	Q-10	8
1.10898	18	2	4	190	2	Q-12	8
1.74914	18	2	5	190	2	Q-17	8
1.23538	18	2	6	190	2	Q	8
1.02148	18	2	7	190	2	WT	9
1.57718	18	2	8	190	2	Q-4	9
2.69788	18	2	9	190	2	Q-5	9
1.51965	18	2	10	190	2	Q-10	9
0.897337	18	3	1	195	2	Q-5	10
0.630769	18	3	2	195	2	Q-10	10
1.18722	18	3	3	195	2	Q-12	10
1.16746	18	3	4	195	2	Q-17	10
1.19728	18	3	5	195	2	Q	10
2.40757	21	1	1	184	2	WT	6
3.79116	21	1	2	184	2	Q-4	6
2.35454	21	1	11	184	2	Q-10	7
6.14929	21	1	12	184	2	Q-12	7
6.69398	21	1	13	184	2	Q-17	7
2.67633	21	1	14	184	2	Q	7
3.13143	21	1	15	184	2	WT	8
3.0021	21	1	3	184	2	Q-5	6
2.76744	21	1	4	184	2	Q-10	6
3.31579	21	1	5	184	2	Q-12	6
2.58309	21	1	6	184	2	Q-17	6
5.59569	21	1	7	184	2	Q	6
5.5499	21	1	8	184	2	WT	7
5.83494	21	1	9	184	2	Q-4	7
3.54892	21	1	10	184	2	Q-5	7
2.37064	21	2	1	182	2	Q-4	8
3.41107	21	2	2	182	2	Q-5	8
1.90724	21	2	11	182	2	Q-12	9
1.64464	21	2	12	182	2	Q-17	9
3.03965	21	2	13	182	2	Q	9
1.96532	21	2	14	182	2	WT	10
1.56931	21	2	15	182	2	Q-4	10
2.11965	21	2	3	182	2	Q-10	8
2.21332	21	2	4	182	2	Q-12	8
3.98247	21	2	5	182	2	Q-17	8
2.75755	21	2	6	182	2	Q	8
1.92273	21	2	7	182	2	WT	9
3.49584	21	2	8	182	2	Q-4	9
4.80975	21	2	9	182	2	Q-5	9
3.65948	21	2	10	182	2	Q-10	9
1.54561	21	3	1	184	2	Q-5	10
0.833648	21	3	2	184	2	Q-10	10
2.27758	21	3	3	184	2	Q-12	10
1.70976	21	3	4	184	2	Q-17	10
2.06438	21	3	5	184	2	Q	10
3.4469	23	1	1	187	2	WT	6
5.37024	23	1	2	187	2	Q-4	6
2.9956	23	1	11	187	2	Q-10	7
8.36352	23	1	12	187	2	Q-12	7
10.3982	23	1	13	187	2	Q-17	7
4.6902	23	1	14	187	2	Q	7
5.17412	23	1	15	187	2	WT	8
4.8746	23	1	3	187	2	Q-5	6
4.55855	23	1	4	187	2	Q-10	6
6.7132	23	1	5	187	2	Q-12	6
3.58016	23	1	6	187	2	Q-17	6
8.3199	23	1	7	187	2	Q	6
9.13737	23	1	8	187	2	WT	7
9.16639	23	1	9	187	2	Q-4	7
5.93748	23	1	10	187	2	Q-5	7
3.72531	23	2	1	178	2	Q-4	8
5.44796	23	2	2	178	2	Q-5	8
3.11324	23	2	11	178	2	Q-12	9
2.49059	23	2	12	178	2	Q-17	9
5.61371	23	2	13	178	2	Q	9
3.88012	23	2	14	178	2	WT	10
3.46867	23	2	15	178	2	Q-4	10
2.99969	23	2	3	178	2	Q-10	8
3.63399	23	2	4	178	2	Q-12	8
6.54505	23	2	5	178	2	Q-17	8
3.92202	23	2	6	178	2	Q	8
3.59095	23	2	7	178	2	WT	9
6.05037	23	2	8	178	2	Q-4	9
8.32068	23	2	9	178	2	Q-5	9
7.12417	23	2	10	178	2	Q-10	9
3.07058	23	3	1	185	2	Q-5	10
1.68528	23	3	2	185	2	Q-10	10
4.25492	23	3	3	185	2	Q-12	10
3.45912	23	3	4	185	2	Q-17	10
4.31093	23	3	5	185	2	Q	10
4.50187	24	1	1	187	2	WT	6
5.87468	24	1	2	187	2	Q-4	6
3.55288	24	1	11	187	2	Q-10	7
9.53379	24	1	12	187	2	Q-12	7
12.0227	24	1	13	187	2	Q-17	7
5.7543	24	1	14	187	2	Q	7
6.17909	24	1	15	187	2	WT	8
5.71769	24	1	3	187	2	Q-5	6
5.36946	24	1	4	187	2	Q-10	6
7.85065	24	1	5	187	2	Q-12	6
4.36707	24	1	6	187	2	Q-17	6
9.43213	24	1	7	187	2	Q	6
10.507	24	1	8	187	2	WT	7
11.3048	24	1	9	187	2	Q-4	7
6.60375	24	1	10	187	2	Q-5	7
4.58324	24	2	1	183	2	Q-4	8
6.77083	24	2	2	183	2	Q-5	8
3.72145	24	2	11	183	2	Q-12	9
3.25114	24	2	12	183	2	Q-17	9
6.57175	24	2	13	183	2	Q	9
5.0684	24	2	14	183	2	WT	10
4.22346	24	2	15	183	2	Q-4	10
3.6202	24	2	3	183	2	Q-10	8
4.47447	24	2	4	183	2	Q-12	8
7.96715	24	2	5	183	2	Q-17	8
4.65245	24	2	6	183	2	Q	8
4.60414	24	2	7	183	2	WT	9
7.32343	24	2	8	183	2	Q-4	9
9.95955	24	2	9	183	2	Q-5	9
8.72427	24	2	10	183	2	Q-10	9
3.98737	24	3	1	183	2	Q-5	10
2.35347	24	3	2	183	2	Q-10	10
5.71332	24	3	3	183	2	Q-12	10
4.40795	24	3	4	183	2	Q-17	10
5.50175	24	3	5	183	2	Q	10
6.23196	25	1	1	184	2	WT	6
6.4431	25	1	2	184	2	Q-4	6
3.42252	25	1	11	184	2	Q-10	7
7.07824	25	1	12	184	2	Q-12	7
12.9074	25	1	13	184	2	Q-17	7
6.75897	25	1	14	184	2	Q	7
6.80715	25	1	15	184	2	WT	8
7.2715	25	1	3	184	2	Q-5	6
6.52963	25	1	4	184	2	Q-10	6
8.765	25	1	5	184	2	Q-12	6
5.42476	25	1	6	184	2	Q-17	6
10.0161	25	1	7	184	2	Q	6
11.8371	25	1	8	184	2	WT	7
13.5551	25	1	9	184	2	Q-4	7
7.27296	25	1	10	184	2	Q-5	7
5.59552	25	2	1	182	2	Q-4	8
7.85686	25	2	2	182	2	Q-5	8
4.29439	25	2	11	182	2	Q-12	9
3.60996	25	2	12	182	2	Q-17	9
7.28682	25	2	13	182	2	Q	9
5.76228	25	2	14	182	2	WT	10
4.66554	25	2	15	182	2	Q-4	10
4.05875	25	2	3	182	2	Q-10	8
5.22566	25	2	4	182	2	Q-12	8
9.00245	25	2	5	182	2	Q-17	8
4.40076	25	2	6	182	2	Q	8
5.25154	25	2	7	182	2	WT	9
8.67076	25	2	8	182	2	Q-4	9
11.1136	25	2	9	182	2	Q-5	9
9.46795	25	2	10	182	2	Q-10	9
3.92917	25	3	1	185	2	Q-5	10
2.66187	25	3	2	185	2	Q-10	10
6.5746	25	3	3	185	2	Q-12	10
5.10581	25	3	4	185	2	Q-17	10
5.869	25	3	5	185	2	Q	10
10.1409	28	1	1	186	2	WT	6
11.1686	28	1	2	186	2	Q-4	6
6.76327	28	1	11	186	2	Q-10	7
15.218	28	1	12	186	2	Q-12	7
20.5827	28	1	13	186	2	Q-17	7
11.1583	28	1	14	186	2	Q	7
13.0189	28	1	15	186	2	WT	8
11.5919	28	1	3	186	2	Q-5	6
9.78564	28	1	4	186	2	Q-10	6
14.0729	28	1	5	186	2	Q-12	6
9.91318	28	1	6	186	2	Q-17	6
16.5337	28	1	7	186	2	Q	6
17.1761	28	1	8	186	2	WT	7
17.6766	28	1	9	186	2	Q-4	7
11.7192	28	1	10	186	2	Q-5	7
8.86974	28	2	1	184	2	Q-4	8
11.4417	28	2	2	184	2	Q-5	8
7.49559	28	2	11	184	2	Q-12	9
6.8017	28	2	12	184	2	Q-17	9
9.46634	28	2	13	184	2	Q	9
8.639	28	2	14	184	2	WT	10
7.74262	28	2	15	184	2	Q-4	10
6.56259	28	2	3	184	2	Q-10	8
8.20204	28	2	4	184	2	Q-12	8
13.1479	28	2	5	184	2	Q-17	8
7.26173	28	2	6	184	2	Q	8
8.49857	28	2	7	184	2	WT	9
13.2513	28	2	8	184	2	Q-4	9
15.7262	28	2	9	184	2	Q-5	9
12.7821	28	2	10	184	2	Q-10	9
6.15714	28	3	1	177	2	Q-5	10
4.21359	28	3	2	177	2	Q-10	10
10.0062	28	3	3	177	2	Q-12	10
8.22077	28	3	4	177	2	Q-17	10
9.83618	28	3	5	177	2	Q	10
11.5515	29	1	1	182	2	WT	6
14.428	29	1	2	182	2	Q-4	6
7.91555	29	1	11	182	2	Q-10	7
16.7367	29	1	12	182	2	Q-12	7
23.0209	29	1	13	182	2	Q-17	7
13.4022	29	1	14	182	2	Q	7
14.7348	29	1	15	182	2	WT	8
13.8034	29	1	3	182	2	Q-5	6
12.0605	29	1	4	182	2	Q-10	6
17.527	29	1	5	182	2	Q-12	6
12.3692	29	1	6	182	2	Q-17	6
20.4926	29	1	7	182	2	Q	6
21.3264	29	1	8	182	2	WT	7
10.547	29	2	1	179	2	Q-4	8
13.2502	29	2	2	179	2	Q-5	8
8.87859	29	2	11	179	2	Q-12	9
8.05171	29	2	12	179	2	Q-17	9
10.9565	29	2	13	179	2	Q	9
9.71845	29	2	14	179	2	WT	10
10.1302	29	2	15	179	2	Q-4	10
8.19715	29	2	3	179	2	Q-10	8
10.1575	29	2	4	179	2	Q-12	8
16.7492	29	2	5	179	2	Q-17	8
8.32137	29	2	6	179	2	Q	8
10.4671	29	2	7	179	2	WT	9
16.188	29	2	8	179	2	Q-4	9
19.5829	29	2	9	179	2	Q-5	9
16.2154	29	2	10	179	2	Q-10	9
8.04965	29	3	1	183	2	Q-5	10
5.41259	29	3	2	183	2	Q-10	10
11.8621	29	3	3	183	2	Q-12	10
10.6274	29	3	4	183	2	Q-17	10
12.4614	29	3	5	183	2	Q	10
0.300974	11	1	1	179	3	WT	11
0.5016	11	1	2	179	3	Q-4/10	1
0.440646	11	1	11	179	3	Q-5	11
0.549491	11	1	12	179	3	Q-10	11
0.701172	11	1	13	179	3	Q-12	11
0.588114	11	1	14	179	3	Q-17	11
0.574701	11	1	15	179	3	Q	11
0.50799	11	1	4	179	3	Q-4/17	1
0.464101	11	1	5	179	3	Q-5/10	1
0.435941	11	1	6	179	3	Q-5/12	1
0.46389	11	1	7	179	3	Q-5/17	1
0.485589	11	1	8	179	3	Q-10/12	1
0.845901	11	1	9	179	3	Q-12/17	1
0.585235	11	1	10	179	3	Q-4	11
0.380983	11	2	1	186	3	Q	12
0.575377	11	2	2	186	3	Q-4	12
0.478408	11	2	11	186	3	Q-5/12	2
0.496293	11	2	12	186	3	Q-5/17	2
0.674233	11	2	13	186	3	Q-10/12	2
0.630073	11	2	14	186	3	Q-12/17	2
0.398803	11	2	15	186	3	WT	12
0.549948	11	2	3	186	3	Q-5	12
0.707791	11	2	4	186	3	Q-10	12
0.64321	11	2	5	186	3	Q-12	12
0.181517	11	2	6	186	3	Q-17	12
0.407258	11	2	7	186	3	Q-4/10	2
0.845994	11	2	9	186	3	Q-4/17	2
0.781413	11	2	10	186	3	Q-5/10	2
0.196345	11	3	11	186	3	Q-4	13
0.391519	11	3	12	186	3	Q-5	13
0.440297	11	3	13	186	3	Q-10	13
0.682947	11	3	14	186	3	Q-12	13
0.452198	11	3	15	186	3	Q-17	13
0.77699	11	3	3	186	3	Q-4/17	3
0.733741	11	3	4	186	3	Q-5/10	3
0.440882	11	3	5	186	3	Q-5/12	3
0.34736	11	3	6	186	3	Q-5/17	3
0.398933	11	3	7	186	3	Q-10/12	3
0.682817	11	3	8	186	3	Q-12/17	3
0.792729	11	3	9	186	3	Q	13
0.617846	11	3	10	186	3	WT	13
0.216051	11	4	1	186	3	Q-4	14
0.288371	11	4	2	186	3	Q-5	14
0.224571	11	4	11	186	3	Q-5/10	4
0.4109	11	4	12	186	3	Q-5/12	4
0.429956	11	4	13	186	3	Q-5/17	4
0.770812	11	4	14	186	3	Q-10/12	4
0.692898	11	4	15	186	3	Q-12/17	4
0.433793	11	4	3	186	3	Q-10	14
0.67781	11	4	4	186	3	Q-12	14
0.466116	11	4	5	186	3	Q-17	14
0.388267	11	4	6	186	3	Q	14
0.280827	11	4	7	186	3	WT	14
0.68698	11	4	8	186	3	Q-4/10	4
0.693483	11	4	10	186	3	Q-4/17	4
0.701436	11	5	1	189	3	WT	15
0.8693	11	5	2	189	3	Q	15
0.843411	11	5	11	189	3	Q-5/10	5
0.622134	11	5	12	189	3	Q-5/12	5
0.991749	11	5	13	189	3	Q-5/17	5
0.947153	11	5	14	189	3	Q-10/12	5
0.613316	11	5	15	189	3	Q-12/17	5
0.706223	11	5	3	189	3	Q-4	15
0.661061	11	5	4	189	3	Q-5	15
0.644054	11	5	5	189	3	Q-10	15
0.620874	11	5	6	189	3	Q-12	15
0.807004	11	5	7	189	3	Q-17	15
0.763416	11	5	8	189	3	Q-4/10	5
0.75296	11	5	10	189	3	Q-4/17	5
0.509299	13	1	1	185	3	WT	11
0.711454	13	1	2	185	3	Q-4/10	1
0.502264	13	1	11	185	3	Q-5	11
0.785676	13	1	12	185	3	Q-10	11
0.942403	13	1	13	185	3	Q-12	11
0.964295	13	1	14	185	3	Q-17	11
0.943455	13	1	15	185	3	Q	11
0.605215	13	1	4	185	3	Q-4/17	1
0.867655	13	1	5	185	3	Q-5/10	1
0.578327	13	1	6	185	3	Q-5/12	1
0.582863	13	1	7	185	3	Q-5/17	1
0.674244	13	1	8	185	3	Q-10/12	1
1.52652	13	1	9	185	3	Q-12/17	1
1.05732	13	1	10	185	3	Q-4	11
0.535385	13	2	1	184	3	Q	12
0.814774	13	2	2	184	3	Q-4	12
0.605498	13	2	11	184	3	Q-5/12	2
0.793043	13	2	12	184	3	Q-5/17	2
0.928284	13	2	13	184	3	Q-10/12	2
1.21598	13	2	14	184	3	Q-12/17	2
0.726252	13	2	15	184	3	WT	12
0.78314	13	2	3	184	3	Q-5	12
1.19166	13	2	4	184	3	Q-10	12
0.936259	13	2	5	184	3	Q-12	12
0.369905	13	2	6	184	3	Q-17	12
0.607093	13	2	7	184	3	Q-4/10	2
1.44014	13	2	9	184	3	Q-4/17	2
1.54515	13	2	10	184	3	Q-5/10	2
0.0280058	13	3	1	185	3	Q-4/10	3
0.24252	13	3	11	185	3	Q-4	13
0.517911	13	3	12	185	3	Q-5	13
0.714083	13	3	13	185	3	Q-10	13
0.954697	13	3	14	185	3	Q-12	13
0.66057	13	3	15	185	3	Q-17	13
0.972579	13	3	3	185	3	Q-4/17	3
1.11754	13	3	4	185	3	Q-5/10	3
0.570701	13	3	5	185	3	Q-5/12	3
0.433565	13	3	6	185	3	Q-5/17	3
0.449869	13	3	7	185	3	Q-10/12	3
0.912622	13	3	8	185	3	Q-12/17	3
1.4116	13	3	9	185	3	Q	13
0.891125	13	3	10	185	3	WT	13
0.308764	13	4	1	184	3	Q-4	14
0.34824	13	4	2	184	3	Q-5	14
0.297532	13	4	11	184	3	Q-5/10	4
0.57433	13	4	12	184	3	Q-5/12	4
0.490194	13	4	13	184	3	Q-5/17	4
1.40459	13	4	14	184	3	Q-10/12	4
1.31806	13	4	15	184	3	Q-12/17	4
0.719274	13	4	3	184	3	Q-10	14
1.17657	13	4	4	184	3	Q-12	14
0.866545	13	4	5	184	3	Q-17	14
0.593935	13	4	6	184	3	Q	14
0.447461	13	4	7	184	3	WT	14
1.34989	13	4	8	184	3	Q-4/10	4
1.42486	13	4	10	184	3	Q-4/17	4
1.0098	13	5	1	182	3	WT	15
1.42822	13	5	2	182	3	Q	15
1.33673	13	5	11	182	3	Q-5/10	5
1.08669	13	5	12	182	3	Q-5/12	5
1.56462	13	5	13	182	3	Q-5/17	5
1.35806	13	5	14	182	3	Q-10/12	5
1.01632	13	5	15	182	3	Q-12/17	5
1.21663	13	5	3	182	3	Q-4	15
1.26873	13	5	4	182	3	Q-5	15
1.26112	13	5	5	182	3	Q-10	15
1.04131	13	5	6	182	3	Q-12	15
1.14239	13	5	7	182	3	Q-17	15
1.22934	13	5	8	182	3	Q-4/10	5
1.48399	13	5	10	182	3	Q-4/17	5
0.719097	15	1	1	180	3	WT	11
0.899653	15	1	2	180	3	Q-4/10	1
0.801181	15	1	11	180	3	Q-5	11
0.962431	15	1	12	180	3	Q-10	11
1.29826	15	1	13	180	3	Q-12	11
1.40097	15	1	14	180	3	Q-17	11
1.4	15	1	15	180	3	Q	11
0.860556	15	1	4	180	3	Q-4/17	1
1.3491	15	1	5	180	3	Q-5/10	1
0.757639	15	1	6	180	3	Q-5/12	1
0.921667	15	1	7	180	3	Q-5/17	1
0.780625	15	1	8	180	3	Q-10/12	1
2.1816	15	1	9	180	3	Q-12/17	1
1.74104	15	1	10	180	3	Q-4	11
0.778219	15	2	1	189	3	Q	12
1.11124	15	2	2	189	3	Q-4	12
0.803225	15	2	11	189	3	Q-5/12	2
1.08925	15	2	12	189	3	Q-5/17	2
1.15608	15	2	13	189	3	Q-10/12	2
1.64872	15	2	14	189	3	Q-12/17	2
0.969451	15	2	15	189	3	WT	12
1.0628	15	2	3	189	3	Q-5	12
1.5446	15	2	4	189	3	Q-10	12
1.34234	15	2	5	189	3	Q-12	12
0.515936	15	2	6	189	3	Q-17	12
0.72682	15	2	7	189	3	Q-4/10	2
2.05833	15	2	9	189	3	Q-4/17	2
2.43273	15	2	10	189	3	Q-5/10	2
0.513583	15	3	11	181	3	Q-4	13
0.819618	15	3	12	181	3	Q-5	13
0.923255	15	3	13	181	3	Q-10	13
1.48333	15	3	14	181	3	Q-12	13
0.982044	15	3	15	181	3	Q-17	13
1.58642	15	3	3	181	3	Q-4/17	3
1.40566	15	3	4	181	3	Q-5/10	3
0.9396	15	3	5	181	3	Q-5/12	3
0.775594	15	3	6	181	3	Q-5/17	3
0.670927	15	3	7	181	3	Q-10/12	3
1.22469	15	3	8	181	3	Q-12/17	3
2.19828	15	3	9	181	3	Q	13
1.30566	15	3	10	181	3	WT	13
0.515514	15	4	1	184	3	Q-4	14
0.595729	15	4	2	184	3	Q-5	14
0.630952	15	4	11	184	3	Q-5/10	4
0.866479	15	4	12	184	3	Q-5/12	4
0.819493	15	4	13	184	3	Q-5/17	4
2.16414	15	4	14	184	3	Q-10/12	4
2.22435	15	4	15	184	3	Q-12/17	4
0.96045	15	4	3	184	3	Q-10	14
1.63513	15	4	4	184	3	Q-12	14
1.32198	15	4	5	184	3	Q-17	14
0.724458	15	4	6	184	3	Q	14
0.604767	15	4	7	184	3	WT	14
1.99686	15	4	8	184	3	Q-4/10	4
2.36756	15	4	10	184	3	Q-4/17	4
0.476552	15	5	1	183	3	WT	15
1.5522	15	5	2	183	3	Q	15
1.34325	15	5	11	183	3	Q-5/10	5
1.26149	15	5	12	183	3	Q-5/12	5
1.82982	15	5	13	183	3	Q-5/17	5
1.81504	15	5	14	183	3	Q-10/12	5
1.33056	15	5	15	183	3	Q-12/17	5
1.35427	15	5	3	183	3	Q-4	15
1.32256	15	5	4	183	3	Q-5	15
1.37873	15	5	5	183	3	Q-10	15
1.24812	15	5	6	183	3	Q-12	15
1.34977	15	5	7	183	3	Q-17	15
1.36113	15	5	8	183	3	Q-4/10	5
1.99093	15	5	10	183	3	Q-4/17	5
1.26572	18	1	1	183	3	WT	11
1.49852	18	1	2	183	3	Q-4/10	1
1.26397	18	1	11	183	3	Q-5	11
1.31114	18	1	12	183	3	Q-10	11
1.80153	18	1	13	183	3	Q-12	11
2.11569	18	1	14	183	3	Q-17	11
2.26888	18	1	15	183	3	Q	11
1.37799	18	1	4	183	3	Q-4/17	1
2.23697	18	1	5	183	3	Q-5/10	1
1.13289	18	1	6	183	3	Q-5/12	1
1.38041	18	1	7	183	3	Q-5/17	1
1.13276	18	1	8	183	3	Q-10/12	1
3.06188	18	1	9	183	3	Q-12/17	1
3.15869	18	1	10	183	3	Q-4	11
1.25056	18	2	1	187	3	Q	12
1.99366	18	2	2	187	3	Q-4	12
1.35042	18	2	11	187	3	Q-5/12	2
2.11063	18	2	12	187	3	Q-5/17	2
2.07467	18	2	13	187	3	Q-10/12	2
2.86949	18	2	14	187	3	Q-12/17	2
2.08702	18	2	15	187	3	WT	12
1.89058	18	2	3	187	3	Q-5	12
2.77034	18	2	4	187	3	Q-10	12
2.56322	18	2	5	187	3	Q-12	12
0.888444	18	2	6	187	3	Q-17	12
1.63276	18	2	7	187	3	Q-4/10	2
3.93636	18	2	9	187	3	Q-4/17	2
4.94692	18	2	10	187	3	Q-5/10	2
1.07663	18	3	11	190	3	Q-4	13
1.21749	18	3	12	190	3	Q-5	13
1.60199	18	3	13	190	3	Q-10	13
2.31102	18	3	14	190	3	Q-12	13
1.59501	18	3	15	190	3	Q-17	13
2.42395	18	3	3	190	3	Q-4/17	3
1.91287	18	3	4	190	3	Q-5/10	3
1.50825	18	3	5	190	3	Q-5/12	3
1.28418	18	3	6	190	3	Q-5/17	3
1.22348	18	3	7	190	3	Q-10/12	3
1.867	18	3	8	190	3	Q-12/17	3
3.8174	18	3	9	190	3	Q	13
2.27119	18	3	10	190	3	WT	13
0.975717	18	4	1	188	3	Q-4	14
1.20165	18	4	2	188	3	Q-5	14
1.14066	18	4	11	188	3	Q-5/10	4
1.54172	18	4	12	188	3	Q-5/12	4
1.61716	18	4	13	188	3	Q-5/17	4
4.01326	18	4	14	188	3	Q-10/12	4
4.36326	18	4	15	188	3	Q-12/17	4
1.68845	18	4	3	188	3	Q-10	14
2.8605	18	4	4	188	3	Q-12	14
2.67824	18	4	5	188	3	Q-17	14
1.30478	18	4	6	188	3	Q	14
1.54872	18	4	7	188	3	WT	14
4.17508	18	4	8	188	3	Q-4/10	4
4.80003	18	4	10	188	3	Q-4/17	4
0.144306	18	5	1	189	3	WT	15
2.99924	18	5	2	189	3	Q	15
1.968	18	5	11	189	3	Q-5/10	5
1.83251	18	5	12	189	3	Q-5/12	5
3.05757	18	5	13	189	3	Q-5/17	5
3.06904	18	5	14	189	3	Q-10/12	5
1.96769	18	5	15	189	3	Q-12/17	5
1.92448	18	5	3	189	3	Q-4	15
2.35028	18	5	4	189	3	Q-5	15
2.20748	18	5	5	189	3	Q-10	15
2.37144	18	5	6	189	3	Q-12	15
2.06381	18	5	7	189	3	Q-17	15
2.24351	18	5	8	189	3	Q-4/10	5
3.36924	18	5	10	189	3	Q-4/17	5
1.81969	20	1	1	200	3	WT	11
2.23284	20	1	2	200	3	Q-4/10	1
1.44968	20	1	11	200	3	Q-5	11
1.70342	20	1	12	200	3	Q-10	11
2.24426	20	1	13	200	3	Q-12	11
2.91943	20	1	14	200	3	Q-17	11
2.83877	20	1	15	200	3	Q	11
2.28904	20	1	4	200	3	Q-4/17	1
2.97304	20	1	5	200	3	Q-5/10	1
1.54266	20	1	6	200	3	Q-5/12	1
2.00076	20	1	7	200	3	Q-5/17	1
1.43848	20	1	8	200	3	Q-10/12	1
3.75289	20	1	9	200	3	Q-12/17	1
3.86094	20	1	10	200	3	Q-4	11
1.77698	20	2	1	192	3	Q	12
2.45984	20	2	2	192	3	Q-4	12
1.52753	20	2	11	192	3	Q-5/12	2
2.52728	20	2	12	192	3	Q-5/17	2
2.69281	20	2	13	192	3	Q-10/12	2
3.95111	20	2	14	192	3	Q-12/17	2
3.01361	20	2	15	192	3	WT	12
2.32593	20	2	3	192	3	Q-5	12
3.42804	20	2	4	192	3	Q-10	12
3.24127	20	2	5	192	3	Q-12	12
1.24347	20	2	6	192	3	Q-17	12
2.02142	20	2	7	192	3	Q-4/10	2
4.62476	20	2	9	192	3	Q-4/17	2
6.13763	20	2	10	192	3	Q-5/10	2
0.143779	20	3	1	183	3	Q-4/10	3
1.54172	20	3	11	183	3	Q-4	13
1.79589	20	3	12	183	3	Q-5	13
2.53924	20	3	13	183	3	Q-10	13
3.45102	20	3	14	183	3	Q-12	13
2.41635	20	3	15	183	3	Q-17	13
3.40171	20	3	3	183	3	Q-4/17	3
3.22118	20	3	4	183	3	Q-5/10	3
2.28386	20	3	5	183	3	Q-5/12	3
1.83539	20	3	6	183	3	Q-5/17	3
1.67804	20	3	7	183	3	Q-10/12	3
2.85851	20	3	8	183	3	Q-12/17	3
5.88894	20	3	9	183	3	Q	13
3.29253	20	3	10	183	3	WT	13
1.62201	20	4	1	183	3	Q-4	14
1.89223	20	4	2	183	3	Q-5	14
1.76612	20	4	11	183	3	Q-5/10	4
2.19793	20	4	12	183	3	Q-5/12	4
2.32464	20	4	13	183	3	Q-5/17	4
5.25752	20	4	14	183	3	Q-10/12	4
5.14989	20	4	15	183	3	Q-12/17	4
2.37691	20	4	3	183	3	Q-10	14
4.40789	20	4	4	183	3	Q-12	14
3.68637	20	4	5	183	3	Q-17	14
2.16266	20	4	6	183	3	Q	14
2.41091	20	4	7	183	3	WT	14
6.44168	20	4	8	183	3	Q-4/10	4
6.45196	20	4	10	183	3	Q-4/17	4
3.94888	20	5	2	186	3	Q	15
2.94908	20	5	11	186	3	Q-5/10	5
2.2368	20	5	12	186	3	Q-5/12	5
4.27094	20	5	13	186	3	Q-5/17	5
4.87864	20	5	14	186	3	Q-10/12	5
2.75559	20	5	15	186	3	Q-12/17	5
2.82681	20	5	3	186	3	Q-4	15
3.39041	20	5	4	186	3	Q-5	15
3.67293	20	5	5	186	3	Q-10	15
3.5478	20	5	6	186	3	Q-12	15
3.08416	20	5	7	186	3	Q-17	15
3.10178	20	5	8	186	3	Q-4/10	5
4.24434	20	5	10	186	3	Q-4/17	5
2.12771	21	1	1	190	3	WT	11
2.87614	21	1	2	190	3	Q-4/10	1
1.56534	21	1	11	190	3	Q-5	11
1.93531	21	1	12	190	3	Q-10	11
2.76407	21	1	13	190	3	Q-12	11
3.70003	21	1	14	190	3	Q-17	11
3.06118	21	1	15	190	3	Q	11
2.90805	21	1	4	190	3	Q-4/17	1
3.43371	21	1	5	190	3	Q-5/10	1
1.93687	21	1	6	190	3	Q-5/12	1
2.4396	21	1	7	190	3	Q-5/17	1
1.74752	21	1	8	190	3	Q-10/12	1
4.31744	21	1	9	190	3	Q-12/17	1
3.86994	21	1	10	190	3	Q-4	11
2.00393	21	2	1	185	3	Q	12
2.77376	21	2	2	185	3	Q-4	12
1.36348	21	2	11	185	3	Q-5/12	2
2.77166	21	2	12	185	3	Q-5/17	2
2.6814	21	2	13	185	3	Q-10/12	2
4.3035	21	2	14	185	3	Q-12/17	2
2.69527	21	2	15	185	3	WT	12
2.29214	21	2	3	185	3	Q-5	12
4.14408	21	2	4	185	3	Q-10	12
3.50625	21	2	5	185	3	Q-12	12
1.17486	21	2	6	185	3	Q-17	12
1.95554	21	2	7	185	3	Q-4/10	2
5.13717	21	2	9	185	3	Q-4/17	2
6.15405	21	2	10	185	3	Q-5/10	2
0.108547	21	3	1	182	3	Q-4/10	3
1.77445	21	3	11	182	3	Q-4	13
2.0162	21	3	12	182	3	Q-5	13
2.95739	21	3	13	182	3	Q-10	13
3.74459	21	3	14	182	3	Q-12	13
2.69309	21	3	15	182	3	Q-17	13
3.52294	21	3	3	182	3	Q-4/17	3
3.70247	21	3	4	182	3	Q-5/10	3
2.73642	21	3	5	182	3	Q-5/12	3
2.11557	21	3	6	182	3	Q-5/17	3
1.8474	21	3	7	182	3	Q-10/12	3
3.46167	21	3	8	182	3	Q-12/17	3
6.43299	21	3	9	182	3	Q	13
3.99891	21	3	10	182	3	WT	13
1.8735	21	4	1	186	3	Q-4	14
2.27803	21	4	2	186	3	Q-5	14
1.822	21	4	11	186	3	Q-5/10	4
2.47412	21	4	12	186	3	Q-5/12	4
2.68665	21	4	13	186	3	Q-5/17	4
3.2833	21	4	14	186	3	Q-10/12	4
5.41337	21	4	15	186	3	Q-12/17	4
2.94582	21	4	3	186	3	Q-10	14
4.98953	21	4	4	186	3	Q-12	14
4.12383	21	4	5	186	3	Q-17	14
2.3311	21	4	6	186	3	Q	14
2.51502	21	4	7	186	3	WT	14
7.02426	21	4	8	186	3	Q-4/10	4
6.30665	21	4	10	186	3	Q-4/17	4
4.45213	21	5	2	187	3	Q	15
3.03511	21	5	11	187	3	Q-5/10	5
2.38834	21	5	12	187	3	Q-5/12	5
4.91848	21	5	13	187	3	Q-5/17	5
5.7938	21	5	14	187	3	Q-10/12	5
2.98222	21	5	15	187	3	Q-12/17	5
3.36924	21	5	3	187	3	Q-4	15
3.85014	21	5	4	187	3	Q-5	15
4.58937	21	5	5	187	3	Q-10	15
3.80407	21	5	6	187	3	Q-12	15
4.01556	21	5	7	187	3	Q-17	15
3.58125	21	5	8	187	3	Q-4/10	5
4.94178	21	5	10	187	3	Q-4/17	5
3.68067	23	1	1	182	3	WT	11
4.84595	23	1	2	182	3	Q-4/10	1
3.18929	23	1	11	182	3	Q-5	11
3.71293	23	1	12	182	3	Q-10	11
5.05299	23	1	13	182	3	Q-12	11
5.81723	23	1	14	182	3	Q-17	11
5.1993	23	1	15	182	3	Q	11
4.45204	23	1	4	182	3	Q-4/17	1
5.56095	23	1	5	182	3	Q-5/10	1
3.78915	23	1	6	182	3	Q-5/12	1
4.12634	23	1	7	182	3	Q-5/17	1
3.19778	23	1	8	182	3	Q-10/12	1
7.75681	23	1	9	182	3	Q-12/17	1
5.53452	23	1	10	182	3	Q-4	11
4.32659	23	2	1	188	3	Q	12
5.59858	23	2	2	188	3	Q-4	12
3.18065	23	2	11	188	3	Q-5/12	2
5.28843	23	2	12	188	3	Q-5/17	2
5.25705	23	2	13	188	3	Q-10/12	2
7.27558	23	2	14	188	3	Q-12/17	2
4.94568	23	2	15	188	3	WT	12
4.03929	23	2	3	188	3	Q-5	12
5.89358	23	2	4	188	3	Q-10	12
5.04156	23	2	5	188	3	Q-12	12
3.05345	23	2	6	188	3	Q-17	12
3.10693	23	2	7	188	3	Q-4/10	2
7.66257	23	2	9	188	3	Q-4/17	2
8.36709	23	2	10	188	3	Q-5/10	2
0.444172	23	3	1	182	3	Q-4/10	3
3.48844	23	3	11	182	3	Q-4	13
3.76381	23	3	12	182	3	Q-5	13
5.05972	23	3	13	182	3	Q-10	13
6.28613	23	3	14	182	3	Q-12	13
4.48336	23	3	15	182	3	Q-17	13
5.85452	23	3	3	182	3	Q-4/17	3
6.13954	23	3	4	182	3	Q-5/10	3
4.75649	23	3	5	182	3	Q-5/12	3
3.94361	23	3	6	182	3	Q-5/17	3
3.02314	23	3	7	182	3	Q-10/12	3
5.97244	23	3	8	182	3	Q-12/17	3
8.45231	23	3	9	182	3	Q	13
6.308	23	3	10	182	3	WT	13
3.37714	23	4	1	185	3	Q-4	14
4.04553	23	4	2	185	3	Q-5	14
3.25808	23	4	11	185	3	Q-5/10	4
4.35096	23	4	12	185	3	Q-5/12	4
4.62386	23	4	13	185	3	Q-5/17	4
8.34778	23	4	14	185	3	Q-10/12	4
9.79764	23	4	15	185	3	Q-12/17	4
4.91529	23	4	3	185	3	Q-10	14
7.59044	23	4	4	185	3	Q-12	14
6.24557	23	4	5	185	3	Q-17	14
3.68047	23	4	6	185	3	Q	14
4.14526	23	4	7	185	3	WT	14
8.57137	23	4	8	185	3	Q-4/10	4
8.39492	23	4	10	185	3	Q-4/17	4
7.35538	23	5	2	189	3	Q	15
5.91125	23	5	11	189	3	Q-5/10	5
5.02948	23	5	12	189	3	Q-5/12	5
8.17574	23	5	13	189	3	Q-5/17	5
8.54283	23	5	14	189	3	Q-10/12	5
5.02375	23	5	15	189	3	Q-12/17	5
5.90098	23	5	3	189	3	Q-4	15
6.02028	23	5	4	189	3	Q-5	15
6.80052	23	5	5	189	3	Q-10	15
6.51468	23	5	6	189	3	Q-12	15
6.64727	23	5	7	189	3	Q-17	15
6.02633	23	5	8	189	3	Q-4/10	5
7.52488	23	5	10	189	3	Q-4/17	5
6.5367	26	1	1	187	3	WT	11
8.15737	26	1	2	187	3	Q-4/10	1
6.40133	26	1	11	187	3	Q-5	11
6.46792	26	1	12	187	3	Q-10	11
6.68752	26	1	13	187	3	Q-12	11
9.95259	26	1	14	187	3	Q-17	11
8.10429	26	1	15	187	3	Q	11
6.89278	26	1	4	187	3	Q-4/17	1
8.41577	26	1	5	187	3	Q-5/10	1
6.23899	26	1	6	187	3	Q-5/12	1
7.50339	26	1	7	187	3	Q-5/17	1
5.50169	26	1	8	187	3	Q-10/12	1
11.5798	26	1	9	187	3	Q-12/17	1
9.72122	26	1	10	187	3	Q-4	11
7.11038	26	2	1	179	3	Q	12
11.2445	26	2	2	179	3	Q-4	12
6.28723	26	2	11	179	3	Q-5/12	2
10.976	26	2	12	179	3	Q-5/17	2
10.3493	26	2	13	179	3	Q-10/12	2
14.7261	26	2	14	179	3	Q-12/17	2
9.1054	26	2	15	179	3	WT	12
8.5932	26	2	3	179	3	Q-5	12
10.9546	26	2	4	179	3	Q-10	12
9.31909	26	2	5	179	3	Q-12	12
5.67201	26	2	6	179	3	Q-17	12
6.61166	26	2	7	179	3	Q-4/10	2
15.5096	26	2	9	179	3	Q-4/17	2
13.7803	26	2	10	179	3	Q-5/10	2
1.05287	26	3	1	186	3	Q-4/10	3
6.82674	26	3	11	186	3	Q-4	13
7.89529	26	3	12	186	3	Q-5	13
9.55118	26	3	13	186	3	Q-10	13
10.6004	26	3	14	186	3	Q-12	13
9.11824	26	3	15	186	3	Q-17	13
10.1489	26	3	3	186	3	Q-4/17	3
10.8584	26	3	4	186	3	Q-5/10	3
8.71033	26	3	5	186	3	Q-5/12	3
8.33084	26	3	6	186	3	Q-5/17	3
6.1049	26	3	7	186	3	Q-10/12	3
11.4409	26	3	8	186	3	Q-12/17	3
15.043	26	3	9	186	3	Q	13
10.9974	26	3	10	186	3	WT	13
6.80912	26	4	1	183	3	Q-4	14
7.5258	26	4	2	183	3	Q-5	14
7.10703	26	4	11	183	3	Q-5/10	4
8.28091	26	4	12	183	3	Q-5/12	4
8.92213	26	4	13	183	3	Q-5/17	4
16.7711	26	4	14	183	3	Q-10/12	4
16.1713	26	4	15	183	3	Q-12/17	4
8.80576	26	4	3	183	3	Q-10	14
11.9577	26	4	4	183	3	Q-12	14
10.0552	26	4	5	183	3	Q-17	14
7.4048	26	4	6	183	3	Q	14
9.30348	26	4	7	183	3	WT	14
13.7267	26	4	8	183	3	Q-4/10	4
12.7391	26	4	10	183	3	Q-4/17	4
13.2668	26	5	2	178	3	Q	15
10.7403	26	5	11	178	3	Q-5/10	5
8.48707	26	5	12	178	3	Q-5/12	5
14.8318	26	5	13	178	3	Q-5/17	5
14.6089	26	5	14	178	3	Q-10/12	5
8.7707	26	5	15	178	3	Q-12/17	5
11.0567	26	5	3	178	3	Q-4	15
10.6697	26	5	4	178	3	Q-5	15
11.9216	26	5	5	178	3	Q-10	15
11.6698	26	5	6	178	3	Q-12	15
12.3293	26	5	7	178	3	Q-17	15
11.5696	26	5	8	178	3	Q-4/10	5
14.8228	26	5	10	178	3	Q-4/17	5
10.3041	28	1	1	187	3	WT	11
11.6247	28	1	2	187	3	Q-4/10	1
9.73634	28	1	11	187	3	Q-5	11
9.61975	28	1	12	187	3	Q-10	11
10.0584	28	1	13	187	3	Q-12	11
12.894	28	1	14	187	3	Q-17	11
11.0552	28	1	15	187	3	Q	11
9.88343	28	1	4	187	3	Q-4/17	1
11.122	28	1	5	187	3	Q-5/10	1
8.89371	28	1	6	187	3	Q-5/12	1
10.5279	28	1	7	187	3	Q-5/17	1
7.57854	28	1	8	187	3	Q-10/12	1
16.1793	28	1	9	187	3	Q-12/17	1
13.4072	28	1	10	187	3	Q-4	11
10.3069	28	2	1	189	3	Q	12
15.194	28	2	2	189	3	Q-4	12
8.34895	28	2	11	189	3	Q-5/12	2
14.5277	28	2	12	189	3	Q-5/17	2
14.3916	28	2	13	189	3	Q-10/12	2
18.068	28	2	14	189	3	Q-12/17	2
11.3696	28	2	15	189	3	WT	12
12.4193	28	2	3	189	3	Q-5	12
14.9669	28	2	4	189	3	Q-10	12
13.7834	28	2	5	189	3	Q-12	12
8.04	28	2	6	189	3	Q-17	12
9.50668	28	2	7	189	3	Q-4/10	2
20.5411	28	2	9	189	3	Q-4/17	2
18.1576	28	2	10	189	3	Q-5/10	2
1.8452	28	3	1	184	3	Q-4/10	3
10.7284	28	3	11	184	3	Q-4	13
12.3537	28	3	12	184	3	Q-5	13
14.2496	28	3	13	184	3	Q-10	13
14.1683	28	3	14	184	3	Q-12	13
13.3008	28	3	15	184	3	Q-17	13
13.7737	28	3	3	184	3	Q-4/17	3
15.4647	28	3	4	184	3	Q-5/10	3
12.6553	28	3	5	184	3	Q-5/12	3
12.7111	28	3	6	184	3	Q-5/17	3
8.36539	28	3	7	184	3	Q-10/12	3
16.0978	28	3	8	184	3	Q-12/17	3
20.9478	28	3	9	184	3	Q	13
14.4328	28	3	10	184	3	WT	13
10.1403	28	4	1	179	3	Q-4	14
11.1116	28	4	2	179	3	Q-5	14
10.3344	28	4	11	179	3	Q-5/10	4
12.3042	28	4	12	179	3	Q-5/12	4
12.8016	28	4	13	179	3	Q-5/17	4
23.9436	28	4	14	179	3	Q-10/12	4
21.701	28	4	15	179	3	Q-12/17	4
12.9362	28	4	3	179	3	Q-10	14
16.8827	28	4	4	179	3	Q-12	14
14.6451	28	4	5	179	3	Q-17	14
12.0407	28	4	6	179	3	Q	14
13.6826	28	4	7	179	3	WT	14
21.2377	28	4	8	179	3	Q-4/10	4
18.7805	28	4	10	179	3	Q-4/17	4
19.6798	28	5	2	182	3	Q	15
16.7044	28	5	11	182	3	Q-5/10	5
13.2703	28	5	12	182	3	Q-5/12	5
20.2061	28	5	14	182	3	Q-10/12	5
14.2179	28	5	15	182	3	Q-12/17	5
17.1403	28	5	3	182	3	Q-4	15
15.1048	28	5	4	182	3	Q-5	15
17.607	28	5	5	182	3	Q-10	15
16.3193	28	5	6	182	3	Q-12	15
18.25	28	5	7	182	3	Q-17	15
21.4027	28	5	10	182	3	Q-4/17	5
0.0790665	6	1	1	182	3	WT	11
0.134019	6	1	2	182	3	Q-4/10	1
0.0855196	6	1	11	182	3	Q-5	11
0.0856554	6	1	12	182	3	Q-10	11
0.112283	6	1	13	182	3	Q-12	11
0.0901386	6	1	14	182	3	Q-17	11
0.103248	6	1	15	182	3	Q	11
0.0951651	6	1	4	182	3	Q-4/17	1
0.091633	6	1	5	182	3	Q-5/10	1
0.110992	6	1	6	182	3	Q-5/12	1
0.129536	6	1	7	182	3	Q-5/17	1
0.0835497	6	1	8	182	3	Q-10/12	1
0.129808	6	1	9	182	3	Q-12/17	1
0.0785911	6	1	10	182	3	Q-4	11
0.109177	6	2	1	188	3	Q	12
0.102111	6	2	2	188	3	Q-4	12
0.0884874	6	2	11	188	3	Q-5/12	2
0.0961266	6	2	12	188	3	Q-5/17	2
0.113633	6	2	13	188	3	Q-10/12	2
0.0887421	6	2	14	188	3	Q-12/17	2
0.0851135	6	2	15	188	3	WT	12
0.108477	6	2	3	188	3	Q-5	12
0.117071	6	2	4	188	3	Q-10	12
0.118917	6	2	5	188	3	Q-12	12
0.0902699	6	2	6	188	3	Q-17	12
0.0679252	6	2	7	188	3	Q-4/10	2
0.136869	6	2	9	188	3	Q-4/17	2
0.129166	6	2	10	188	3	Q-5/10	2
0.0913806	6	3	11	185	3	Q-4	13
0.116099	6	3	12	185	3	Q-5	13
0.0693572	6	3	13	185	3	Q-10	13
0.153966	6	3	14	185	3	Q-12	13
0.0761286	6	3	15	185	3	Q-17	13
0.157582	6	3	3	185	3	Q-4/17	3
0.146209	6	3	4	185	3	Q-5/10	3
0.11886	6	3	5	185	3	Q-5/12	3
0.107947	6	3	6	185	3	Q-5/17	3
0.0721183	6	3	7	185	3	Q-10/12	3
0.118072	6	3	8	185	3	Q-12/17	3
0.113798	6	3	9	185	3	Q	13
0.118269	6	3	10	185	3	WT	13
0.111118	6	4	1	184	3	Q-4	14
0.112115	6	4	2	184	3	Q-5	14
0.132052	6	4	11	184	3	Q-5/10	4
0.110121	6	4	12	184	3	Q-5/12	4
0.154382	6	4	13	184	3	Q-5/17	4
0.136239	6	4	14	184	3	Q-10/12	4
0.109789	6	4	15	184	3	Q-12/17	4
0.102877	6	4	3	184	3	Q-10	14
0.126137	6	4	4	184	3	Q-12	14
0.110054	6	4	5	184	3	Q-17	14
0.139894	6	4	6	184	3	Q	14
0.0735025	6	4	7	184	3	WT	14
0.102678	6	4	8	184	3	Q-4/10	4
0.123479	6	4	10	184	3	Q-4/17	4
0.113237	6	5	1	191	3	WT	15
0.131555	6	5	2	191	3	Q	15
0.131123	6	5	11	191	3	Q-5/10	5
0.0873948	6	5	12	191	3	Q-5/12	5
0.168437	6	5	13	191	3	Q-5/17	5
0.207293	6	5	14	191	3	Q-10/12	5
0.120823	6	5	15	191	3	Q-12/17	5
0.11188	6	5	3	191	3	Q-4	15
0.124894	6	5	4	191	3	Q-5	15
0.0989899	6	5	5	191	3	Q-10	15
0.0855445	6	5	6	191	3	Q-12	15
0.130568	6	5	7	191	3	Q-17	15
0.109845	6	5	8	191	3	Q-4/10	5
0.121255	6	5	10	191	3	Q-4/17	5
0.134454	8	1	1	191	3	WT	11
0.249479	8	1	2	191	3	Q-4/10	1
0.150859	8	1	11	191	3	Q-5	11
0.169485	8	1	12	191	3	Q-10	11
0.203839	8	1	13	191	3	Q-12	11
0.161714	8	1	14	191	3	Q-17	11
0.183671	8	1	15	191	3	Q	11
0.190702	8	1	4	191	3	Q-4/17	1
0.172508	8	1	5	191	3	Q-5/10	1
0.195944	8	1	6	191	3	Q-5/12	1
0.248307	8	1	7	191	3	Q-5/17	1
0.139449	8	1	8	191	3	Q-10/12	1
0.233197	8	1	9	191	3	Q-12/17	1
0.152895	8	1	10	191	3	Q-4	11
0.184278	8	2	1	187	3	Q	12
0.203259	8	2	2	187	3	Q-4	12
0.164653	8	2	11	187	3	Q-5/12	2
0.210079	8	2	12	187	3	Q-5/17	2
0.214004	8	2	13	187	3	Q-10/12	2
0.170315	8	2	14	187	3	Q-12/17	2
0.15854	8	2	15	187	3	WT	12
0.20461	8	2	3	187	3	Q-5	12
0.219473	8	2	4	187	3	Q-10	12
0.215934	8	2	5	187	3	Q-12	12
0.164138	8	2	6	187	3	Q-17	12
0.12875	8	2	7	187	3	Q-4/10	2
0.242057	8	2	9	187	3	Q-4/17	2
0.241414	8	2	10	187	3	Q-5/10	2
0.16156	8	3	11	192	3	Q-4	13
0.228943	8	3	12	192	3	Q-5	13
0.145569	8	3	13	192	3	Q-10	13
0.28363	8	3	14	192	3	Q-12	13
0.1651	8	3	15	192	3	Q-17	13
0.288757	8	3	3	192	3	Q-4/17	3
0.261658	8	3	4	192	3	Q-5/10	3
0.228516	8	3	5	192	3	Q-5/12	3
0.23584	8	3	6	192	3	Q-5/17	3
0.152283	8	3	7	192	3	Q-10/12	3
0.238342	8	3	8	192	3	Q-12/17	3
0.218018	8	3	9	192	3	Q	13
0.235046	8	3	10	192	3	WT	13
0.189311	8	4	1	182	3	Q-4	14
0.197259	8	4	2	182	3	Q-5	14
0.194066	8	4	11	182	3	Q-5/10	4
0.202082	8	4	12	182	3	Q-5/12	4
0.241139	8	4	13	182	3	Q-5/17	4
0.194746	8	4	14	182	3	Q-10/12	4
0.196987	8	4	15	182	3	Q-12/17	4
0.175115	8	4	3	182	3	Q-10	14
0.218656	8	4	4	182	3	Q-12	14
0.179054	8	4	5	182	3	Q-17	14
0.190602	8	4	6	182	3	Q	14
0.125392	8	4	7	182	3	WT	14
0.19033	8	4	8	182	3	Q-4/10	4
0.186526	8	4	10	182	3	Q-4/17	4
0.20679	8	5	1	189	3	WT	15
0.241623	8	5	2	189	3	Q	15
0.219892	8	5	11	189	3	Q-5/10	5
0.177879	8	5	12	189	3	Q-5/12	5
0.317334	8	5	13	189	3	Q-5/17	5
0.344167	8	5	14	189	3	Q-10/12	5
0.209688	8	5	15	189	3	Q-12/17	5
0.207231	8	5	3	189	3	Q-4	15
0.221025	8	5	4	189	3	Q-5	15
0.200869	8	5	5	189	3	Q-10	15
0.166037	8	5	6	189	3	Q-12	15
0.236835	8	5	7	189	3	Q-17	15
0.230852	8	5	8	189	3	Q-4/10	5
0.219955	8	5	10	189	3	Q-4/17	5

## Sheet: rosette area growth rate
genotype	replicate	growth rate [cm² per day]	std.error	statistic	p.value	adj.r.squared
WT	1	0.76084	0.0463853	16.4026	0.0387642	0.992594
WT	2	0.852011	0.0709981	12.0005	0.0529273	0.986208
Q-4	1	0.22383	0.12519	1.78793	0.324651	0.523433
Q-4	2	0.621111	0.0455561	13.634	0.0466101	0.989298
Q-4	3	0.944625	0.155306	6.08235	0.103739	0.947361
Q-4	4	1.21693	0.10646	11.4309	0.0555515	0.98481
Q-4	5	0.727825	0.0468366	15.5397	0.040911	0.991752
WT	3	1.58742	0.422688	3.75554	0.165671	0.867586
WT	4	1.7356	0.115968	14.9662	0.042474	0.991111
WT	5	1.3128	0.0625215	20.9976	0.0302959	0.995474
Q	1	0.74096	0.0013157	563.168	0.00113042	0.999994
Q	2	1.59736	0.0418003	38.214	0.0166555	0.998631
Q	3	0.587817	0.0154371	38.0782	0.0167149	0.998622
Q	4	1.17348	0.109163	10.7497	0.0590519	0.982841
Q	5	0.963553	0.147555	6.53015	0.0967378	0.954173
Q-5	1	0.718161	0.244273	2.94	0.208723	0.792608
Q-5	2	0.7012	0.291019	2.40947	0.250443	0.706121
Q-12	1	0.487738	0.0647439	7.53334	0.0840158	0.965369
Q-12	2	1.30153	0.0838777	15.517	0.0409707	0.991728
Q-12	3	0.791919	0.128965	6.14059	0.102772	0.948329
Q-12	4	0.892903	0.121938	7.32257	0.0864048	0.963383
Q-12	5	1.06435	0.366646	2.90295	0.211196	0.787846
Q-5	3	0.991712	0.237234	4.18032	0.149481	0.891746
Q-5	4	1.01643	0.217561	4.67191	0.13424	0.912384
Q-5	5	1.66078	0.325745	5.09839	0.123301	0.925908
Q-10	1	0.595641	0.0986644	6.03704	0.104503	0.946589
Q-10	2	1.15011	0.196627	5.84918	0.107797	0.943203
Q-10	3	0.313721	0.0576226	5.44441	0.115642	0.934729
Q-10	4	1.02608	0.20637	4.97203	0.126354	0.922243
Q-10	5	1.02547	0.206864	4.9572	0.126723	0.921795
Q-17	1	0.515686	0.0243795	21.1524	0.0300744	0.99554
Q-17	2	0.620249	0.0401081	15.4644	0.0411095	0.991672
Q-17	3	0.459916	0.0746501	6.16096	0.102438	0.948662
Q-17	4	0.614412	0.0242591	25.3271	0.0251229	0.996887
Q-17	5	0.376414	0.0400487	9.3989	0.0674796	0.977613
WT	6	1.20876	0.0935772	12.9172	0.000207168	0.970735
Q-4	6	1.29213	0.18037	7.16376	0.00200991	0.909616
Q-10	7	0.717169	0.105639	6.78888	0.00245817	0.900178
Q-12	7	1.34224	0.279914	4.79516	0.00867876	0.814771
Q-17	7	2.04862	0.120391	17.0164	6.99429e-05	0.982968
Q	7	1.33138	0.0868337	15.3326	0.000105554	0.979087
WT	8	1.49876	0.137194	10.9244	0.000398735	0.959462
Q-5	6	1.359	0.0934708	14.5393	0.000130137	0.976787
Q-10	6	1.13136	0.0773498	14.6266	0.000127107	0.977057
Q-12	6	1.69101	0.123785	13.6608	0.000166298	0.97377
Q-17	6	1.24688	0.148481	8.39758	0.00110041	0.932903
Q	6	1.80689	0.197159	9.16463	0.000787014	0.943176
WT	7	1.86636	0.138205	13.5043	0.000174003	0.973171
Q-4	7	1.71951	0.094025	18.2878	0.000356723	0.988146
Q-5	7	1.13989	0.0944563	12.0679	0.00122446	0.973088
Q-4	8	1.02784	0.0665438	15.4461	0.000102526	0.979389
Q-5	8	1.21772	0.0401755	30.31	7.05769e-06	0.994581
Q-12	9	0.878787	0.0717328	12.2508	0.00025494	0.96755
Q-17	9	0.821763	0.079779	10.3005	0.000501087	0.954587
Q	9	0.918857	0.0583071	15.7589	9.47279e-05	0.980186
WT	10	0.958715	0.0168566	56.8748	5.72239e-07	0.998456
Q-4	10	1.00675	0.0905036	11.1239	0.000371609	0.960858
Q-10	8	0.747352	0.0760589	9.82596	0.00060151	0.950273
Q-12	8	0.970448	0.0717238	13.5303	0.000172689	0.973272
Q-17	8	1.50986	0.122022	12.3737	0.000245177	0.968175
Q	8	0.685739	0.0698564	9.81641	0.000603777	0.95018
WT	9	1.04102	0.0667713	15.5909	9.88211e-05	0.979763
Q-4	9	1.54562	0.0934084	16.5469	7.81245e-05	0.982001
Q-5	9	1.73196	0.117816	14.7006	0.000124603	0.977284
Q-10	9	1.42603	0.11717	12.1706	0.000261577	0.967132
Q-5	10	0.746935	0.0748592	9.97787	0.000566843	0.951718
Q-10	10	0.548533	0.0396289	13.8417	0.000157916	0.974437
Q-12	10	1.17682	0.0441543	26.6525	1.17797e-05	0.993001
Q-17	10	1.06536	0.0845392	12.602	0.000228235	0.969289
Q	10	1.23855	0.0984877	12.5756	0.000230113	0.969164
WT	11	1.03396	0.128005	8.07745	0.00396452	0.941388
Q-5	11	1.03984	0.114915	9.04881	0.00285052	0.952875
Q-10	11	0.983585	0.0939859	10.4652	0.00186264	0.964451
Q-12	11	0.929413	0.099201	9.36898	0.00257551	0.955936
Q-17	11	1.26105	0.0608223	20.7334	0.000245378	0.990759
Q	11	1.03529	0.0765542	13.5236	0.000874397	0.978482
Q-4	11	1.21771	0.144808	8.40911	0.0035281	0.945736
Q	12	1.06663	0.0839172	12.7106	0.00105047	0.975693
Q-4	12	1.64633	0.123086	13.3754	0.000903391	0.97801
WT	12	1.12954	0.105304	10.7265	0.00173251	0.966118
Q-5	12	1.29452	0.154978	8.35293	0.0035974	0.945033
Q-10	12	1.44898	0.135818	10.6685	0.0017603	0.965759
Q-12	12	1.30981	0.172096	7.61088	0.00470774	0.934346
Q-17	12	0.876673	0.0729224	12.022	0.0012383	0.972887
Q-4	13	1.13567	0.133639	8.49809	0.00342192	0.946821
Q-5	13	1.31282	0.164274	7.99161	0.00408897	0.940179
Q-10	13	1.45475	0.156743	9.28114	0.00264733	0.955127
Q-12	13	1.36836	0.0980321	13.9583	0.000796166	0.979781
Q-17	13	1.37204	0.153733	8.92484	0.00296744	0.951605
Q	13	1.88664	0.231502	8.14956	0.0038638	0.942376
WT	13	1.4129	0.0848792	16.646	0.000471984	0.985719
Q-4	14	1.06688	0.114905	9.28485	0.00264424	0.955161
Q-5	14	1.14581	0.111319	10.2931	0.00195556	0.963285
Q-10	14	1.30283	0.124727	10.4454	0.00187302	0.96432
Q-12	14	1.53953	0.143041	10.7629	0.00171533	0.966341
Q-17	14	1.34581	0.146624	9.1787	0.00273448	0.954154
Q	14	1.21009	0.18637	6.49292	0.00741746	0.911422
WT	14	1.43421	0.183804	7.80296	0.0043812	0.937389
Q	15	1.95192	0.214032	9.11978	0.00278633	0.95358
Q-4	15	1.75832	0.205702	8.54789	0.00336434	0.947414
Q-5	15	1.46549	0.141976	10.3221	0.00193946	0.963486
Q-10	15	1.70016	0.184152	9.23238	0.00268835	0.954667
Q-12	15	1.62038	0.147388	10.9939	0.00161148	0.967707
Q-17	15	1.86634	0.181995	10.2549	0.00197699	0.963019

## Sheet: plant height over time
genotype	replicate	instance	dpg	bolting [dpg]	dpb	height [cm]
Q-5	7	2	66	31	35	29.2615
Q-10	7	2	51	39	12	30.2517
Q-17	10	2	31	38	-7	0.964286
Q-10	6	2	58	36	22	35.0466
Q	9	2	64	38	26	25.2111
WT	7	2	36	36	0	8.03438
WT	10	2	38	38	0	7.44304
Q-4	9	2	73	36	37	47.313
Q-12	9	2	45	39	6	14.3903
Q-4	7	2	61	36	25	51.1429
Q-4	10	2	31	39	-8	1.2549
Q-17	9	2	42	36	6	19.8828
Q-17	9	2	45	36	9	22.8581
Q-10	6	2	51	36	15	34.8881
Q-10	7	2	42	39	3	16.3655
Q-17	10	2	56	38	18	41.2052
Q-17	9	2	56	36	20	34.3308
WT	9	2	42	36	6	23.9897
Q-10	6	2	73	36	37	37.2808
Q-4	6	2	73	38	35	48.2192
Q-4	10	2	66	39	27	45.4154
Q-5	8	2	39	31	8	16.0096
Q-10	7	2	61	39	22	28.9524
Q	9	2	56	38	18	21.0112
Q-10	10	2	51	42	9	23.0559
Q-5	6	2	53	36	17	26.7263
Q-5	6	2	73	36	37	25.7308
Q-17	7	2	51	36	15	41.1042
Q-12	6	2	45	36	9	24.3724
Q	6	2	66	36	30	23.5038
Q-10	10	2	45	42	3	15.2226
Q-4	10	2	61	39	22	45.4762
Q-17	9	2	64	36	28	38.4111
Q-10	10	2	36	42	-6	1.48125
Q-17	8	2	42	31	11	29.3897
Q-10	8	2	51	31	20	28.4167
Q-5	9	2	49	36	13	21.1283
Q-4	6	2	45	38	7	25.7276
Q-17	9	2	31	36	-5	3.22258
Q-4	6	2	61	38	23	47.5952
Q-12	6	2	39	36	3	16.0481
Q-5	6	2	51	36	15	27.0208
WT	9	2	45	36	9	33.4935
Q	6	2	38	36	2	12.019
Q-17	6	2	31	36	-5	1.80968
Q-17	8	2	38	31	7	21.7595
Q-5	10	2	56	42	14	18.0338
Q-10	9	2	31	31	0	8.37097
Q-17	10	2	45	38	7	22.9258
Q-12	6	2	51	36	15	31.0833
Q-4	7	2	49	36	13	40.4507
Q-10	7	2	49	39	10	25.0066
Q-12	7	2	31	36	-5	2.22581
Q-12	9	2	56	39	17	23.2331
Q-4	7	2	45	36	9	33.7987
WT	7	2	53	36	17	38.6168
WT	8	2	64	36	28	45.3889
Q-10	10	2	77	42	35	35.1203
Q-17	10	2	77	38	39	47.3864
Q-5	6	2	42	36	6	20.7621
Q-17	6	2	42	36	6	22.2828
Q	9	2	39	38	1	7.88217
Q-4	8	2	49	38	11	28.3717
Q-17	7	2	61	36	25	43.0833
Q	9	2	45	38	7	12.7355
Q-10	7	2	36	39	-3	7.53774
Q-10	7	2	73	39	34	29.7252
Q	6	2	64	36	28	23.6333
Q-17	8	2	53	31	22	38.1767
WT	10	2	66	38	28	46.9351
Q-10	9	2	49	31	18	28.6974
WT	8	2	49	36	13	40.6283
Q-4	10	2	53	39	14	40.0489
Q-5	7	2	53	31	22	25.9927
Q	10	2	61	42	19	25.25
Q-17	10	2	58	38	20	43.6398
Q-12	6	2	73	36	37	34.7192
Q	6	2	56	36	20	24.1241
Q	10	2	38	42	-4	1.95938
Q-4	9	2	42	36	6	19.6448
Q-10	8	2	42	31	11	23.3069
Q	8	2	36	31	5	12.8906
Q-5	6	2	64	36	28	26.0037
Q-4	10	2	58	39	19	42.839
Q-4	8	2	61	38	23	34.369
Q	10	2	39	42	-3	2.00962
Q	6	2	39	36	3	13.1274
Q-10	9	2	56	31	25	29.5187
WT	9	2	38	36	2	16.0781
WT	8	2	66	36	30	42.4122
WT	6	2	73	36	37	47.6908
Q-4	10	2	42	39	3	16.1586
Q-5	8	2	73	31	42	26.9198
WT	8	2	73	36	37	46.9008
Q-17	6	2	45	36	9	26.9493
Q-4	8	2	45	38	7	16.8387
Q	7	2	39	36	3	14.5414
Q-17	8	2	58	31	27	38.0466
Q-17	6	2	39	36	3	14.4712
Q-4	6	2	42	38	4	18.2379
Q-12	9	2	61	39	22	25.2738
Q-10	10	2	31	42	-11	1.09091
Q	7	2	51	36	15	23.9161
Q-10	7	2	45	39	6	14.4935
Q-12	9	2	42	39	3	11.9897
WT	6	2	56	36	20	48.2351
Q-5	8	2	38	31	7	18.3656
Q	7	2	45	36	9	20.2742
Q-12	10	2	66	42	24	21.9923
Q-10	6	2	53	36	17	36.4818
Q-4	10	2	36	39	-3	2.2125
Q-12	6	2	38	36	2	14.5219
Q	7	2	64	36	28	25.4889
Q	8	2	49	31	18	14.1217
Q-12	8	2	39	36	3	16.9135
Q-17	6	2	66	36	30	42.2634
Q-12	9	2	66	39	27	25.6489
Q	8	2	38	31	7	12.0188
Q-12	10	2	53	42	11	13.7256
Q-5	6	2	56	36	20	27.0896
Q-5	9	2	61	36	25	26.0833
Q	7	2	56	36	20	23.9549
Q-5	6	2	61	36	25	25.4881
Q-17	10	2	38	38	0	5.22188
Q-12	9	2	49	39	10	17.1118
Q-5	9	2	51	36	15	21.4062
Q	6	2	53	36	17	22.8942
Q	10	2	77	42	35	25.1364
Q-4	7	2	56	36	20	46.7351
Q-12	10	2	58	42	16	18.1653
Q	6	2	58	36	22	24.5085
Q-12	7	2	45	36	9	17.0455
WT	9	2	58	36	22	41.5042
Q-12	7	2	66	36	30	21.9847
Q-4	9	2	45	36	9	34.8
WT	6	2	39	36	3	12.1635
Q-10	7	2	64	39	25	28.3222
Q-17	10	2	53	38	15	38.188
Q-17	10	2	42	38	4	14.6069
WT	8	2	36	36	0	11.6062
Q-4	10	2	51	39	12	34.4167
Q-17	9	2	74	36	38	37.729
WT	7	2	73	36	37	42.1615
Q	6	2	42	36	6	15.6207
Q-10	7	2	38	39	-1	8.11875
Q	9	2	51	38	13	16.7937
Q-4	7	2	73	36	37	49.9731
Q-10	8	2	56	31	25	31.2632
Q-4	6	2	51	38	13	38.3601
WT	7	2	61	36	25	44.381
Q	6	2	49	36	13	20.5658
Q-17	7	2	45	36	9	35.5839
WT	9	2	73	36	37	44.1527
Q-17	6	2	53	36	17	38.9015
WT	6	2	31	36	-5	1.40323
Q-12	10	2	31	42	-11	1.13226
Q-4	9	2	38	36	2	15.6188
Q-4	6	2	66	38	28	41.5763
Q-12	7	2	36	36	0	10.3679
Q-17	7	2	66	36	30	41.5846
Q-4	8	2	53	38	15	30.9023
Q	10	2	64	42	22	25.5336
Q-17	10	2	51	38	13	33.8706
Q-17	6	2	61	36	25	43.8452
Q	10	2	51	42	9	14.6771
Q-5	10	2	38	42	-4	3.17813
Q-5	9	2	53	36	17	22.2293
Q-12	6	2	53	36	17	32.9457
Q	8	2	31	31	0	7.47078
Q-10	8	2	31	31	0	6.59416
Q	7	2	49	36	13	22.9539
Q-12	10	2	51	42	9	12.4615
Q-12	7	2	73	36	37	23.0725
Q-17	7	2	56	36	20	42.0451
Q-10	9	2	64	31	33	30.0111
Q	7	2	38	36	2	12.6562
WT	7	2	39	36	3	14.0481
Q-12	9	2	53	39	14	21.1805
WT	8	2	61	36	25	46.5238
Q-10	8	2	36	31	5	16.9245
Q	7	2	73	36	37	25.1336
Q-12	10	2	49	42	7	12.1875
Q	10	2	66	42	24	24.2176
Q-10	9	2	45	31	14	25.8871
Q-5	8	2	64	31	33	26.4291
Q-10	6	2	36	36	0	10.5094
Q-17	7	2	42	36	6	30.524
Q-10	10	2	42	42	0	9.35172
Q-17	7	2	64	36	28	38.8881
Q-17	8	2	39	31	8	24.6058
Q-12	6	2	42	36	6	20.5448
Q-5	9	2	36	36	0	13.0125
Q-10	10	2	61	42	19	33.75
Q-10	6	2	45	36	9	26.8655
Q-4	10	2	39	39	0	7.53871
Q-10	9	2	36	31	5	19.7906
Q-12	9	2	38	39	-1	4.425
Q-17	9	2	61	36	25	37.5833
Q-10	8	2	73	31	42	29.7481
Q-10	6	2	38	36	2	14.9811
Q-12	9	2	36	39	-3	2.43396
Q	7	2	66	36	30	24.9962
Q	10	2	49	42	7	13.0066
WT	10	2	36	38	-2	3.58491
Q-4	7	2	51	36	15	43.8776
Q-10	9	2	66	31	35	30.7672
WT	8	2	38	36	2	17.1562
Q-10	10	2	49	42	7	20.6645
Q	6	2	45	36	9	17.6939
Q-5	8	2	45	31	14	16.6452
WT	6	2	53	36	17	43.6304
Q-4	8	2	31	38	-7	10.7226
Q-5	10	2	77	42	35	27.5153
Q-17	7	2	49	36	13	40.2039
Q-4	9	2	61	36	25	49.7976
Q	7	2	61	36	25	25.7857
Q-12	8	2	53	36	17	25.218
Q-17	8	2	66	31	35	37.2923
WT	8	2	45	36	9	32.1871
Q-12	6	2	31	36	-5	2.4871
Q-5	7	2	56	31	25	27.0677
Q-10	7	2	31	39	-8	7.17097
Q-17	9	2	58	36	22	35.9873
Q-12	7	2	38	36	2	12.5906
Q-10	10	2	56	42	14	28.0299
Q-17	10	2	49	38	11	30.8191
Q-12	10	2	64	42	22	21.9778
Q-12	8	2	42	36	6	20.5138
Q-4	7	2	66	36	30	41.8154
Q-5	7	2	51	31	20	28.0521
WT	7	2	66	36	30	40.4771
Q-4	10	2	38	39	-1	4.95937
WT	6	2	66	36	30	44.1
WT	9	2	66	36	30	43.65
Q-12	9	2	74	39	35	25.855
WT	7	2	51	36	15	35.5458
Q-17	6	2	49	36	13	34.6689
Q	7	2	53	36	17	25.0602
Q-5	10	2	61	42	19	22.381
Q-4	9	2	58	36	22	46.8814
Q	6	2	61	36	25	24.1786
Q-4	10	2	45	39	6	24.7645
Q-4	7	2	53	36	17	45.1642
Q-4	9	2	53	36	17	44.2556
Q	9	2	74	38	36	23.9084
Q-10	8	2	66	31	35	30.2748
Q-17	6	2	38	36	2	12.5755
Q-5	8	2	56	31	25	23.9552
Q-10	10	2	64	42	22	34.6778
Q-4	9	2	51	36	15	41.8542
WT	7	2	64	36	28	42.3333
WT	6	2	36	36	0	6.09375
Q-5	6	2	38	36	2	13.5
Q-10	7	2	56	39	17	31.1391
Q-5	10	2	45	42	3	12.5516
Q-12	9	2	51	39	12	18.9296
Q-17	7	2	38	36	2	21.9717
Q	9	2	36	38	-2	3.09375
WT	7	2	58	36	22	40.2839
Q-10	9	2	53	31	22	29.1316
Q	10	2	42	42	0	5.74138
Q-4	6	2	53	38	15	44.5182
Q-5	7	2	49	31	18	26.4967
Q-5	8	2	61	31	30	27.3452
Q-4	6	2	38	38	0	8.57812
Q	8	2	73	31	42	24.6527
WT	10	2	58	38	20	44.8093
Q-17	9	2	38	36	2	16.2532
Q	8	2	45	31	14	15.929
Q-12	6	2	58	36	22	33.7754
Q-17	8	2	64	31	33	41.1778
Q-4	8	2	73	38	35	32.7137
Q-4	7	2	31	36	-5	3.57097
Q-12	8	2	31	36	-5	2.83442
Q-10	8	2	53	31	22	29.7744
Q-12	6	2	64	36	28	34.3333
Q-12	10	2	45	42	3	10.6645
Q-17	6	2	73	36	37	43.4654
Q	8	2	42	31	11	10.0448
Q-17	10	2	61	38	23	47.0833
Q-5	9	2	31	36	-5	3.32353
Q-12	8	2	45	36	9	20.8548
Q-17	6	2	36	36	0	8.71875
WT	9	2	61	36	25	42.6429
Q	10	2	36	42	-6	2.03437
Q-5	10	2	42	42	0	8.82414
WT	8	2	31	36	-5	1.82903
WT	8	2	51	36	15	42.1888
WT	10	2	53	38	15	41.0301
Q-5	6	2	58	36	22	26.0339
Q-4	8	2	58	38	20	31.6525
Q-10	10	2	58	42	16	29.8856
Q-10	6	2	61	36	25	35.9524
Q-4	8	2	39	38	1	11.0481
Q-12	10	2	36	42	-6	1.85625
Q-5	8	2	58	31	27	24.2288
Q-17	8	2	45	31	14	33.5032
Q-12	7	2	53	36	17	21.4489
Q-10	8	2	38	31	7	11.0506
Q-5	7	2	58	31	27	25.0551
Q	10	2	31	42	-11	1.03922
Q-12	6	2	36	36	0	10.5188
Q-4	8	2	56	38	18	30.6045
Q-17	8	2	56	31	25	38.6165
Q-12	10	2	38	42	-4	2.32075
Q-4	8	2	42	38	4	21.863
Q-4	8	2	66	38	28	29.2328
WT	6	2	49	36	13	35.0921
Q-17	10	2	64	38	26	46.8778
Q-5	9	2	64	36	28	27.8507
Q-5	7	2	73	31	42	30.3577
Q	9	2	66	38	28	23.2786
Q-17	8	2	61	31	30	41.0952
Q	9	2	31	38	-7	1.03247
Q	8	2	51	31	20	15.1888
Q-5	6	2	39	36	3	15.0287
WT	10	2	49	38	11	32.7138
Q	7	2	31	36	-5	1.78065
Q-17	9	2	53	36	17	33.3271
Q-5	10	2	49	42	7	14.3191
Q	8	2	39	31	8	8.92357
Q-4	7	2	58	36	22	47.6568
Q-5	10	2	58	42	16	19.3475
WT	8	2	42	36	6	27.2979
WT	9	2	36	36	0	12.1604
Q-10	10	2	66	42	24	34.8577
Q-5	6	2	31	36	-5	2.35161
WT	10	2	42	38	4	17.6793
Q-5	10	2	53	42	11	16.4887
WT	10	2	56	38	18	43.3209
Q-10	7	2	66	39	27	27.9346
Q-12	10	2	56	42	14	14.4248
Q-5	10	2	51	42	9	15.1154
Q-4	6	2	58	38	20	42.2669
WT	10	2	74	38	36	46.5458
Q-4	6	2	36	38	-2	4.95
WT	9	2	64	36	28	44.3843
Q-10	6	2	39	36	3	16.4904
Q-10	8	2	58	31	27	30.1398
Q-12	8	2	58	36	22	26.0593
Q-17	8	2	73	31	42	37.8321
Q-4	9	2	64	36	28	46.8778
Q	8	2	58	31	27	20.072
Q-5	8	2	53	31	22	23.2782
Q-4	9	2	66	36	30	47.4
WT	8	2	58	36	22	44.1737
Q-4	9	2	36	36	0	10.8656
Q-4	8	2	38	38	0	8.62264
Q-4	6	2	56	38	18	47.0075
Q-12	8	2	36	36	0	12.2625
Q-17	9	2	39	36	3	17.3503
Q	8	2	66	31	35	23.85
Q-5	10	2	36	42	-6	1.60377
Q-12	10	2	39	42	-3	3.2293
Q-12	9	2	58	39	19	24.3432
Q-4	9	2	49	36	13	38.4671
Q-12	8	2	56	36	20	24.6045
Q-17	9	2	49	36	13	29.7039
Q-4	10	2	49	39	10	31.3322
WT	6	2	51	36	15	37.6573
Q-5	7	2	31	31	0	5.24516
Q-10	6	2	49	36	13	32.0526
Q-5	9	2	39	36	3	15.5446
WT	6	2	61	36	25	45.9048
Q	10	2	45	42	3	10.2
Q-4	9	2	56	36	20	43.5112
Q-17	7	2	31	36	-5	4.39355
WT	6	2	42	36	6	19.8414
WT	9	2	51	36	15	38.0245
WT	9	2	39	36	3	17.7115
Q-4	7	2	64	36	28	47.5634
Q-5	7	2	36	31	5	13.4906
Q-10	8	2	49	31	18	27.9178
Q-17	8	2	36	31	5	17.8687
WT	8	2	53	36	17	43.6805
Q	7	2	58	36	22	24.9915
Q-5	10	2	39	42	-3	4.26923
WT	7	2	45	36	9	24.6588
Q-5	9	2	74	36	38	30.8817
Q-10	6	2	64	36	28	30.5667
WT	7	2	38	36	2	12.1219
Q-12	6	2	61	36	25	33.6548
Q	9	2	58	38	20	24.0508
Q	9	2	42	38	4	11.9172
Q-12	6	2	66	36	30	34.2231
WT	9	2	31	36	-5	2.10968
Q-4	10	2	64	39	25	47.5634
Q	6	2	73	36	37	22.7308
Q	8	2	61	31	30	22.3571
Q-5	6	2	45	36	9	23.6379
Q-5	8	2	31	31	0	7.78065
Q-5	9	2	56	36	20	22.9366
Q-12	10	2	42	42	0	6.14483
WT	10	2	61	38	23	48.1429
Q	6	2	31	36	-5	1.90645
Q-5	8	2	36	31	5	17.2781
Q-5	9	2	38	36	2	14.9717
Q-5	7	2	38	31	7	17.6531
WT	10	2	45	38	7	25.8871
Q-17	8	2	49	31	18	38.6941
Q-5	7	2	45	31	14	18.5649
Q-12	8	2	51	36	15	23.7604
Q-10	9	2	61	31	30	31.5119
Q-10	9	2	42	31	11	22.2828
Q-10	7	2	58	39	19	31.4873
Q-12	9	2	39	39	0	6.26923
Q-12	7	2	64	36	28	22.6
Q-10	10	2	53	42	11	26.4248
Q-5	8	2	66	31	35	26.7939
Q-4	9	2	39	36	3	18.4231
WT	6	2	58	36	22	46.6144
Q-4	10	2	74	39	35	45.813
Q	8	2	56	31	25	17.4291
Q-12	7	2	58	36	22	21.6992
Q-12	8	2	61	36	25	26.0714
Q	10	2	58	42	16	21.6807
Q-4	8	2	36	38	-2	3.85312
Q-10	7	2	39	39	0	6.55414
Q-4	6	2	31	38	-7	1.65484
Q-10	10	2	38	42	-4	2.69062
Q	9	2	49	38	11	15.3454
WT	10	2	39	38	1	9.6879
Q-5	6	2	49	36	13	26.6447
Q-5	9	2	45	36	9	18.6
WT	6	2	45	36	9	26.3793
Q-10	9	2	39	31	8	20.8654
WT	7	2	42	36	6	19.831
Q-5	6	2	66	36	30	25.7885
Q-5	7	2	61	31	30	30.4286
Q-5	10	2	66	42	24	26.1115
Q-17	6	2	58	36	22	41.8602
WT	7	2	56	36	20	39.8008
Q-17	9	2	66	36	30	37.8893
Q-4	7	2	42	36	6	27.931
Q-4	8	2	64	38	26	30.806
Q-17	6	2	56	36	20	40.5896
Q-12	7	2	56	36	20	21.7052
Q-5	7	2	39	31	8	19.586
Q	8	2	64	31	33	24.3222
Q-5	7	2	42	31	11	18.1552
Q-4	6	2	64	38	26	39.7444
Q-4	7	2	36	36	0	12.7031
Q-5	8	2	49	31	18	23.6623
Q-4	7	2	38	36	2	14.475
WT	7	2	31	36	-5	2.02258
Q	10	2	53	42	11	16.7368
Q-17	7	2	36	36	0	15.9
Q-4	10	2	56	39	17	42.3947
Q-12	8	2	49	36	13	24.0099
WT	7	2	49	36	13	34.2533
Q-5	7	2	64	31	33	29.4778
Q-4	7	2	39	36	3	19.5287
Q-5	6	2	36	36	0	10.0875
WT	9	2	49	36	13	38.8816
Q-10	7	2	53	39	14	30.5365
Q-17	9	2	36	36	0	12.8812
Q-4	8	2	51	38	13	30.0105
Q-12	7	2	42	36	6	15.7759
Q-17	6	2	64	36	28	42.8111
Q-10	9	2	51	31	20	28.1434
Q-17	10	2	36	38	-2	2.58491
Q-17	7	2	73	36	37	42.9046
Q-10	6	2	56	36	20	36.688
Q	6	2	36	36	0	8.43396
Q-4	6	2	49	38	11	35.625
Q-5	9	2	42	36	6	17.3793
WT	8	2	56	36	20	45.2143
Q-17	7	2	39	36	3	22.9682
Q-10	9	2	58	31	27	29.4407
Q-5	8	2	42	31	11	17.8459
Q-12	9	2	31	39	-8	0.872549
Q-12	8	2	66	36	30	25.8808
WT	6	2	38	36	2	9.70312
Q-10	8	2	64	31	33	30.9556
Q-4	6	2	39	38	1	11.0673
Q-12	9	2	64	39	25	25.444
Q	9	2	53	38	15	18.3496
Q-5	9	2	58	36	22	24.9661
Q	9	2	38	38	0	5.93354
Q-12	7	2	49	36	13	19.4309
WT	10	2	31	38	-7	1.34416
Q-17	8	2	51	31	20	37.2063
Q-4	9	2	31	36	-5	1.73529
Q-10	6	2	42	36	6	22.2931
Q-5	10	2	31	42	-11	1.30519
Q-17	8	2	31	31	0	5.1
Q-12	8	2	38	36	2	14.3531
Q-17	6	2	51	36	15	35.9792
Q-10	10	2	39	42	-3	3.84615
Q-12	7	2	39	36	3	13.4519
Q-12	6	2	56	36	20	33.0672
Q-10	8	2	61	31	30	31.9286
Q	6	2	51	36	15	21.0734
Q	10	2	56	42	14	19.847
Q-5	8	2	51	31	20	21.2917
Q-17	7	2	53	36	17	42.282
Q-17	10	2	66	38	28	46.9809
Q-5	10	2	64	42	22	25.5778
Q-10	8	2	45	31	14	24.4645
Q-12	7	2	51	36	15	20.2292
Q-17	9	2	51	36	15	29.8636
Q-12	8	2	64	36	28	26.7778
Q-5	9	2	66	36	30	27.687
Q-12	8	2	73	36	37	27.8588
Q	8	2	53	31	22	15.1466
Q-12	10	2	61	42	19	21.2143
Q	7	2	36	36	0	9.88679
Q-17	7	2	58	36	22	42.1653
Q-12	6	2	49	36	13	29.0132
WT	8	2	39	36	3	19.8942
WT	10	2	64	38	26	48.6222
Q-12	7	2	61	36	25	22.6905
Q-10	9	2	74	31	43	31.2481
WT	6	2	64	36	28	49.6444
WT	9	2	53	36	17	39.1917
WT	9	2	56	36	20	42.291
Q-10	6	2	31	36	-5	3.10645
WT	10	2	51	38	13	34.7188
Q-10	9	2	38	31	7	21.2075
Q-10	6	2	66	36	30	34.1221
Q	7	2	42	36	6	18.1952
Q-12	10	2	77	42	35	21.9432
Q-10	8	2	39	31	8	15.7357
Q-5	11	3	75	42	33	29.6442
Q-4	15	3	46	42	4	22.4819
Q-4	11	3	82	42	40	44.3979
Q-4/10	5	1	42	35	7	21.6689
Q-10/12	4	1	60	35	25	36.4583
Q-12	14	3	62	39	23	33.1241
Q-10	12	3	78	39	39	39.1364
Q-5/12	4	1	35	39	-4	3.77922
WT	14	3	60	39	21	40.8958
Q-5/17	2	1	50	39	11	33.9928
Q-10/12	2	1	64	39	25	40.8484
Q-4	12	3	46	39	7	28.7078
Q-5/12	5	1	55	39	16	28.8654
Q	12	3	35	39	-4	2.19156
Q-10	13	3	39	39	0	6.36306
Q-4	13	3	72	35	37	38.5318
WT	13	3	60	39	21	32.1562
Q-4	12	3	60	39	21	46.5094
Q-4	15	3	62	42	20	48.7448
Q-17	14	3	46	39	7	23.2319
Q-4/17	2	1	48	39	9	28.0673
Q-5/17	2	1	42	39	3	22.5304
Q-10	14	3	78	39	39	36.3147
Q-5/17	3	1	69	35	34	36.5747
Q-12	14	3	46	39	7	21.2259
Q-5	11	3	72	42	30	29.2834
Q-4	13	3	55	35	20	34.8484
Q-5	11	3	50	42	8	19.8158
Q-4/17	2	1	75	39	36	45.7115
Q-4/10	2	1	75	39	36	47.9712
Q-4	12	3	69	39	30	43.7532
Q-4/17	2	1	78	39	39	45.5874
Q-4/10	4	1	64	35	29	42.2032
Q-5/12	1	1	72	39	33	31.8535
Q-10/12	3	1	53	35	18	27.13
Q-4/10	1	1	55	35	20	33.0871
Q-5	11	3	42	42	0	10.5101
Q-12/17	4	1	72	39	33	43.1561
Q-5/10	5	1	82	39	43	42.4965
Q-10	14	3	55	39	16	33.6
Q-4/17	4	1	75	35	40	43.5769
Q-10/12	4	1	62	35	27	36.9207
Q-4/10	2	1	42	39	3	19.4797
Q-12/17	3	1	60	39	21	32.5729
Q-5/17	4	1	60	35	25	34.875
Q-12	15	3	48	42	6	25.4231
Q	13	3	78	39	39	26.6643
Q-5/10	4	1	39	35	4	15.5924
Q-12/17	1	1	48	39	9	28.3137
Q-5/12	5	1	82	39	43	34.2168
Q-10/12	4	1	82	35	47	37.8776
Q-4/10	4	1	62	35	27	42.0103
Q-12	13	3	75	39	36	20.0255
WT	13	3	50	39	11	24.6259
Q-4	12	3	39	39	0	9.3535
Q	11	3	69	42	27	26.9805
Q-12/17	3	1	39	39	0	8.38854
Q-4	12	3	67	39	28	48.1569
Q-4/17	1	1	62	39	23	42.6
Q-4/17	3	1	50	39	11	27.2357
Q-10	11	3	75	42	33	37.0223
Q-10/12	4	1	42	35	7	22.9592
Q-5/12	4	1	72	39	33	32.8758
Q-10/12	2	1	69	39	30	42.5455
Q-12	15	3	35	42	-7	2.3474
Q-4/17	5	1	57	39	18	46.7157
Q-4/10	2	1	57	39	18	39.6569
Q-4/17	5	1	78	39	39	45.6503
Q-5/17	1	1	62	35	27	36.931
Q-5/17	3	1	48	35	13	24.5192
Q-5/17	2	1	64	39	25	41.9226
Q-10	14	3	46	39	7	25.6807
Q-17	15	3	62	39	23	36.7966
WT	14	3	42	39	3	14.3061
Q-5/10	4	1	57	35	22	27.0686
Q-17	11	3	78	39	39	38.0245
WT	13	3	82	39	43	33.9507
Q-10/12	2	1	78	39	39	42.1364
Q-4	11	3	75	42	33	47.1346
Q-12	12	3	69	39	30	31.6461
Q-12	12	3	42	39	3	12.223
Q-10	15	3	55	39	16	32.8065
Q-10	14	3	75	39	36	35.1115
Q-5/17	5	1	46	35	11	20.6928
Q-10/12	1	1	35	39	-4	2.76623
Q-10/12	3	1	46	35	11	16.6988
WT	11	3	48	39	9	23.902
Q-4	13	3	35	35	0	5.6129
Q-5/17	5	1	75	35	40	38.8949
Q-4/10	1	1	35	35	0	7.79221
Q-4/10	2	1	48	39	9	23.1731
Q-4/10	4	1	57	35	22	39.1176
Q-5/17	1	1	69	35	34	36.0584
Q-12/17	5	1	50	42	8	28.8404
Q-4/17	5	1	39	39	0	8.29299
Q-12/17	4	1	67	39	28	43.4603
Q-4/10	4	1	72	35	37	48.1911
Q-5/17	3	1	42	35	7	24.2939
Q-17	15	3	35	39	-4	3.23226
Q-5/10	4	1	67	35	32	36.904
Q-5/17	5	1	48	35	13	21.7404
Q-4/17	4	1	42	35	7	25.3776
Q-10/12	4	1	50	35	15	33.1056
WT	14	3	55	39	16	34.7613
Q-10	11	3	62	42	20	36.7862
Q-10/12	1	1	72	39	33	30.6783
Q-10/12	1	1	67	39	28	27.8529
Q-10/12	4	1	35	35	0	8.12338
Q-12	11	3	72	42	30	31.2898
Q-5/12	1	1	75	39	36	29.875
Q-5/17	1	1	55	35	20	29.8258
WT	14	3	53	39	14	31.68
Q-5/12	2	1	50	42	8	21.6691
Q-5/10	1	1	39	39	0	8.00637
Q-5	12	3	55	39	16	29.3323
Q-5	11	3	82	42	40	30.021
Q-4/17	4	1	69	35	34	45.0682
Q-10/12	3	1	69	35	34	28.1786
Q-5	14	3	53	39	14	24.82
Q-10	15	3	46	39	7	21.6325
Q	15	3	60	39	21	31.1875
Q-12	13	3	57	39	18	18.3529
Q-4/17	4	1	64	35	29	40.4516
Q-5	11	3	48	42	6	19.2451
Q-4/17	4	1	39	35	4	14.9146
Q-4/10	4	1	69	35	34	47.6396
Q	13	3	50	39	11	22.1547
Q-12	13	3	67	39	28	19.957
Q-10	15	3	39	39	0	8.47452
Q-5	13	3	64	39	25	25.8387
Q-5/17	5	1	35	35	0	12.2825
Q-17	11	3	82	39	43	39.0845
Q-4/17	3	1	57	39	18	29.6765
Q-10/12	1	1	50	39	11	23.4572
Q-5	15	3	60	39	21	26.4896
Q-12	12	3	60	39	21	30.8585
Q-17	13	3	72	42	30	34.1369
Q-4/10	1	1	67	35	32	35.7565
Q-5/12	1	1	69	39	30	31.8019
Q-12/17	4	1	53	39	14	36.5878
Q-4/17	4	1	60	35	25	40.7917
Q-17	13	3	62	42	20	33.8069
Q-10/12	1	1	82	39	43	32.2762
Q-10	14	3	60	39	21	34.9375
Q-17	13	3	67	42	25	35.09
Q-4	14	3	67	39	28	44.9503
Q-10	13	3	72	39	33	35.6656
Q-10	12	3	75	39	36	38.1538
Q-10	15	3	64	39	25	37.0839
Q-12	15	3	78	42	36	29.014
WT	13	3	72	39	33	32.742
Q-5/10	2	1	72	39	33	41.1975
Q-12	11	3	55	42	13	26.6613
Q-10/12	1	1	53	39	14	27.81
Q	13	3	46	39	7	17.8373
Q-4/10	4	1	75	35	40	47.4808
Q-5/12	2	1	72	42	30	29.3885
Q-10	15	3	35	39	-4	2.73701
Q-5/17	5	1	69	35	34	39.526
WT	11	3	78	39	39	36.5874
Q	11	3	64	42	22	25.7903
Q-4/10	3	1	60	50	10	26.1042
Q-5/10	2	1	75	39	36	41.0673
WT	12	3	46	42	4	17.8464
Q-17	14	3	50	39	11	28.7641
Q-5/12	1	1	42	39	3	16.1122
Q-17	13	3	60	42	18	31.0448
Q-5/17	4	1	53	35	18	32.402
Q-10/12	5	1	64	35	29	39.5032
Q-10/12	2	1	39	39	0	12.2278
Q	14	3	42	35	7	18.6837
Q-4	14	3	60	39	21	45.6979
Q-5/17	1	1	64	35	29	35.7387
Q-10	14	3	82	39	43	36.6972
Q	15	3	82	39	43	30.0951
Q-5	15	3	78	39	39	29.0559
Q-12	12	3	53	39	14	24.35
Q-5	11	3	67	42	25	29.3279
Q-5	13	3	50	39	11	19.9607
Q-5/10	3	1	60	39	21	27.3333
Q-17	14	3	53	39	14	31.07
Q-12	13	3	55	39	16	17.6419
Q-10/12	2	1	67	39	28	42.8039
Q-4	13	3	69	35	34	36.3409
Q-5/12	2	1	69	42	27	30.1071
WT	12	3	53	42	11	30.7
Q-4	12	3	48	39	9	23.9808
Q-4	11	3	53	42	11	32.53
Q-12	13	3	62	39	23	19.1276
Q-10/12	5	1	69	35	34	40.8117
Q-4	11	3	72	42	30	45.7261
Q-17	14	3	72	39	33	34.7197
Q-12	12	3	82	39	43	32.4231
Q-12/17	2	1	69	39	30	42.5942
Q-5	13	3	39	39	0	7.20382
Q-5/10	1	1	50	39	11	23.6821
Q-17	15	3	75	39	36	34.758
WT	13	3	55	39	16	29.0806
Q-4/17	2	1	60	39	21	48.6562
Q-12/17	5	1	62	42	20	41.8655
Q-5	12	3	69	39	30	34.0617
Q-5/17	4	1	62	35	27	35.8966
Q-4/17	2	1	57	39	18	38.7353
Q-10	14	3	42	39	3	17.0372
Q-5	15	3	57	39	18	25.9412
Q-4	13	3	42	35	7	21.6429
Q-4/17	4	1	50	35	15	38.2817
Q-5	13	3	78	39	39	25.8042
Q-10	13	3	48	39	9	22.5865
Q-5/10	1	1	60	39	21	34.2264
Q-5/10	2	1	46	39	7	26.6024
Q-17	14	3	78	39	39	34.2902
Q-4	14	3	42	39	3	21.7449
Q-5	14	3	72	39	33	25.5096
Q-5	12	3	42	39	3	12.1622
Q-5	15	3	72	39	33	28.672
Q-10	15	3	57	39	18	34.2157
WT	12	3	75	42	33	48.6538
Q-12/17	3	1	72	39	33	31.9586
Q-4/17	1	1	67	39	28	41.1039
Q-10	13	3	69	39	30	33.4091
Q-12/17	3	1	53	39	14	27.63
Q-5	15	3	35	39	-4	1.96753
Q-5/17	5	1	72	35	37	39.3248
Q-5	13	3	75	39	36	25.2692
Q-12	12	3	55	39	16	25.1032
Q	14	3	55	35	20	28.829
Q-17	12	3	62	39	23	36.631
WT	13	3	53	39	14	26.69
Q-5/12	3	1	39	39	0	8.03503
Q-5/17	1	1	39	35	4	13.3758
Q-5/12	5	1	39	39	0	11.1551
WT	13	3	42	39	3	11.2804
Q-4	15	3	35	42	-7	2.66883
Q-4/10	5	1	48	35	13	28.0288
Q-5/10	4	1	53	35	18	31.8547
Q-17	15	3	60	39	21	38.1562
Q-10/12	4	1	53	35	18	33.6385
Q-12	14	3	35	39	-4	3.8129
Q-5/12	2	1	78	42	36	29.4545
Q-5/12	3	1	60	39	21	27.0208
WT	12	3	42	42	0	8.26014
WT	12	3	62	42	20	45.7241
Q-12	15	3	50	42	8	20.7979
Q-5	11	3	55	42	13	25.7903
Q-5/12	1	1	78	39	39	31.7098
Q-5/10	5	1	53	39	14	34.5503
Q-4	12	3	75	39	36	45.5577
Q-5	14	3	35	39	-4	2.55484
Q-12	13	3	46	39	7	12.4428
Q-10	12	3	69	39	30	38.2792
Q-4/10	1	1	57	35	22	32.6569
WT	12	3	67	42	25	48.75
Q-12/17	3	1	75	39	36	31.2516
Q-10	14	3	48	39	9	29.7885
WT	13	3	62	39	23	33.0828
Q-10	15	3	82	39	43	36.6127
Q-12/17	1	1	78	39	39	35.3392
Q	13	3	42	39	3	12.3345
WT	12	3	78	42	36	49.4895
Q-5/10	5	1	69	39	30	42.1948
Q-12/17	3	1	69	39	30	31.3344
Q-17	11	3	39	39	0	5.52229
Q-12/17	3	1	55	39	16	29.9327
Q-5	14	3	57	39	18	24.8922
Q-10	11	3	35	42	-7	2.34194
WT	14	3	48	39	9	25.9904
Q-5/12	1	1	39	39	0	11.6369
Q-4/10	1	1	42	35	7	24.902
Q-5	14	3	48	39	9	22.7885
Q-12	13	3	39	39	0	6.13376
Q-10	13	3	35	39	-4	2.47403
Q-5/17	4	1	48	35	13	28.5865
Q-10/12	5	1	50	35	15	33.6702
Q-10/12	3	1	62	35	27	28.4793
Q	15	3	75	39	36	30.0192
Q-17	15	3	42	39	3	16.8163
Q-4/17	5	1	48	39	9	32.7788
Q-5/10	4	1	72	35	37	35.5796
Q-12/17	5	1	78	42	36	43.7308
Q-10	11	3	57	42	15	31.7157
Q	14	3	67	35	32	33.79
Q-5/12	1	1	62	39	23	31.4897
Q-5/12	2	1	42	42	0	10.8243
Q-5/10	3	1	57	39	18	26.8725
WT	13	3	48	39	9	22.3558
WT	14	3	50	39	11	29.2289
Q-17	11	3	69	39	30	37.8409
Q-5	14	3	39	39	0	10.0823
Q-12/17	2	1	62	39	23	41.8862
Q-12	11	3	75	42	33	31.1274
Q-10	13	3	57	39	18	31.8725
Q-12	11	3	50	42	8	20.0066
Q-5/17	5	1	57	35	22	32.402
Q-17	14	3	55	39	16	33.1839
Q-4	12	3	62	39	23	47.4724
Q-10	12	3	72	39	33	38.2739
Q-5/12	4	1	39	39	0	12.2771
Q-10	14	3	53	39	14	32.48
Q-5/12	3	1	62	39	23	26.9276
Q-12	15	3	82	42	40	29.4718
Q-4/17	4	1	57	35	22	40.0686
Q	13	3	60	39	21	27.7862
Q-12/17	2	1	46	39	7	25.1657
Q-5/10	4	1	62	35	27	34.5621
Q-10	15	3	48	39	9	25.4904
Q-17	13	3	82	42	40	33.5769
Q-4/17	1	1	53	39	14	36.52
Q	13	3	48	39	9	20.0385
Q	13	3	75	39	36	26.2596
Q-5/17	5	1	62	35	27	37.2931
Q-5/12	2	1	62	42	20	29.3379
Q-5/17	5	1	64	35	29	36.7065
Q-5	14	3	67	39	28	24.755
Q-4	11	3	57	42	15	38.7843
Q-4/10	4	1	42	35	7	25.9388
Q-5/10	1	1	75	39	36	32.4038
Q-10	12	3	55	39	16	34.3645
Q-4/17	4	1	78	35	43	44.8958
Q	14	3	69	35	34	33.7258
Q-5/10	5	1	55	39	16	35.7308
Q-17	11	3	64	39	25	36.7161
Q	14	3	48	35	13	24.9519
Q-10/12	5	1	53	35	18	36.2331
Q-5	13	3	42	39	3	11.6531
Q-5	14	3	82	39	43	26.493
Q-10/12	1	1	60	39	21	28.3113
Q-12/17	5	1	64	42	22	41.8548
Q	13	3	39	39	0	7.6051
Q-5/12	4	1	46	39	7	23.494
Q-10	12	3	39	39	0	7.88217
Q-5/12	3	1	57	39	18	23.7647
Q-4	13	3	48	35	13	28.7692
Q-5/17	3	1	55	35	20	34.2
Q-4/17	3	1	53	39	14	30.51
Q-4/17	2	1	55	39	16	37.6161
Q-4/17	3	1	55	39	16	32.5452
Q-12/17	5	1	42	42	0	10.3571
Q-17	14	3	62	39	23	36.3828
Q-4	12	3	78	39	39	44.8427
Q-4/17	1	1	75	39	36	43.7692
Q-12/17	4	1	69	39	30	44.4643
WT	12	3	82	42	40	49.1748
Q-5/10	1	1	57	39	18	29.7549
Q-5/10	4	1	48	35	13	19.1635
Q-4/10	1	1	75	35	40	36.7308
Q-5	11	3	62	42	20	29.5345
Q-5/10	2	1	69	39	30	42.263
WT	14	3	39	39	0	5.13057
Q-10/12	2	1	35	39	-4	2.77597
Q-4/10	2	1	72	39	33	48.4873
Q-5	11	3	46	42	4	15.4428
WT	14	3	72	39	33	40.8153
Q	12	3	69	39	30	29.4351
Q-4/10	5	1	39	35	4	12.6306
Q-5/10	5	1	39	39	0	11.1497
Q	14	3	53	35	18	26.75
Q-12	11	3	62	42	20	30.7552
WT	14	3	57	39	18	37.0784
Q-5/17	1	1	53	35	18	29.69
Q-10	11	3	50	42	8	21.5861
Q-5/10	4	1	69	35	34	36.3896
Q-4/17	1	1	48	39	9	32.6569
Q-4/17	5	1	69	39	30	48.8182
WT	14	3	67	39	28	40.947
Q-4/10	3	1	72	50	22	38.3885
Q-4	12	3	35	39	-4	2.16234
Q-5	13	3	69	39	30	25.8896
Q	12	3	57	39	18	27.8725
Q-5/10	4	1	35	35	0	8.22078
Q-5/12	3	1	48	39	9	18.3462
Q-12	14	3	57	39	18	29.8627
Q-5/17	1	1	72	35	37	35.7611
WT	11	3	39	39	0	6.69304
Q-4	13	3	67	35	32	37.11
Q-12/17	4	1	46	39	7	27.7861
Q-12	11	3	35	42	-7	1.78247
Q-17	13	3	46	42	4	17.3584
Q	15	3	39	39	0	8.72468
Q-5	11	3	64	42	22	29.0806
Q-4	15	3	75	42	33	46.9231
Q-12	12	3	48	39	9	20.125
Q-5/10	3	1	53	39	14	25.76
Q-5/10	3	1	42	39	3	14.1224
Q-5/10	5	1	48	39	9	27.25
Q	12	3	78	39	39	29.7902
Q	14	3	82	35	47	33.4754
Q-12	11	3	67	42	25	30.9804
WT	11	3	35	39	-4	2.05519
Q-12	13	3	48	39	9	13.6827
Q-12/17	4	1	42	39	3	17.1735
Q-10	12	3	57	39	18	37.7647
Q-10	13	3	60	39	21	33.2812
Q-10	14	3	72	39	33	36.3153
Q-4/17	2	1	72	39	33	46.3662
Q-5/17	4	1	72	35	37	41.1115
Q-10	14	3	50	39	11	29.9789
Q-5/10	5	1	42	39	3	17.9696
WT	13	3	78	39	39	33.3357
Q-5/10	1	1	67	39	28	30.8725
Q-4	14	3	50	39	11	32.6725
Q-5/17	1	1	42	35	7	18.4592
Q-5/10	1	1	48	39	9	22.8922
Q-12/17	4	1	78	39	39	44.3392
Q-5/17	4	1	57	35	22	36.5588
Q-10/12	2	1	82	39	43	41.8427
Q-10/12	3	1	48	35	13	20.4904
Q-5	12	3	82	39	43	34.1197
Q-17	12	3	60	39	21	36.8962
Q-17	13	3	69	42	27	34.1786
Q-5/10	4	1	75	35	40	35.5673
Q-10/12	4	1	75	35	40	37.3942
Q-5/17	4	1	67	35	32	40.5497
Q-17	11	3	67	39	28	37.5686
Q-12	12	3	46	39	7	16.6717
Q-5/10	5	1	64	39	25	40.8774
Q-12/17	5	1	82	42	40	41.3077
Q-4	13	3	39	35	4	15.7548
Q-12/17	1	1	69	39	30	37.4318
Q-4	12	3	57	39	18	39.7647
Q-12	15	3	57	42	15	23.951
Q-4/17	4	1	62	35	27	41.4207
Q-17	11	3	72	39	33	36.9841
Q-5	15	3	46	39	7	18.009
Q-4/10	5	1	46	35	11	24.5964
Q-5	13	3	67	39	28	25.5993
Q-12	13	3	53	39	14	16.91
Q-5/12	1	1	53	39	14	27.99
Q-5/12	5	1	46	39	7	21.1265
Q-17	15	3	55	39	16	34.0742
Q-5/10	3	1	62	39	23	27.331
Q-5	14	3	55	39	16	25.2097
WT	11	3	75	39	36	34.1923
Q-4/10	5	1	60	35	25	46.6241
Q-4/10	1	1	78	35	43	37.5524
Q-4/17	3	1	72	39	33	33.1529
Q-17	12	3	46	39	7	20.1054
Q-10	12	3	82	39	43	38.9472
Q-10	13	3	50	39	11	25.3273
Q-4	14	3	46	39	7	20.1867
Q	12	3	53	39	14	24.67
Q-5/12	3	1	64	39	25	25.4032
Q-5/12	1	1	55	39	16	30.3
Q-12	14	3	64	39	25	31.1032
Q-5/10	1	1	55	39	16	31.171
Q-12/17	1	1	46	39	7	23.7018
Q-4/10	4	1	53	35	18	39.3423
Q-4/17	3	1	48	39	9	25.3558
Q-4/17	2	1	53	39	14	35.97
Q-5/10	1	1	53	39	14	27.71
Q-4/10	5	1	55	35	20	39.029
Q-5	15	3	42	39	3	12.4898
Q-10	12	3	62	39	23	39.9931
Q-12/17	3	1	64	39	25	32.3419
Q	15	3	78	39	39	30.5035
Q-5/12	5	1	75	39	36	34.5673
Q-10	15	3	75	39	36	38.375
Q-5	13	3	62	39	23	25.0862
Q-12	15	3	42	42	0	11.9189
Q-10	11	3	46	42	4	15.994
Q-12/17	3	1	82	39	43	32.1761
Q-17	13	3	64	42	22	32.6903
Q-5/17	3	1	50	35	15	31.6942
Q-12	15	3	75	42	33	27.5769
Q	11	3	75	42	33	25.5769
Q-5/12	2	1	82	42	40	29.2133
Q-5/10	2	1	64	39	25	41.7581
Q-4	15	3	69	42	27	47.5935
Q-10/12	4	1	67	35	32	36.6854
Q-5/10	2	1	60	39	21	42.1241
Q-17	12	3	75	39	36	37.7981
Q-10/12	2	1	62	39	23	41.2655
Q	11	3	60	42	18	26.1604
Q-10/12	1	1	39	39	0	11.3829
WT	11	3	46	39	7	16.5361
Q-5/12	4	1	69	39	30	33.2532
Q-5/12	2	1	53	42	11	24.08
Q-10/12	3	1	78	35	43	28.7727
Q-4/17	3	1	75	39	36	34.8942
Q-17	15	3	39	39	0	8.63694
Q-10/12	3	1	64	35	29	28.229
Q-5/10	4	1	50	35	15	27.5106
Q-17	12	3	69	39	30	37.1591
Q-10	11	3	72	42	30	36.9076
Q-4	15	3	57	42	15	41.3824
Q-5	12	3	72	39	33	33.5159
Q-10/12	2	1	72	39	33	42
Q-5	15	3	39	39	0	5.24051
Q-10/12	3	1	75	35	40	27.7166
Q-4/10	2	1	62	39	23	49.5931
Q-5/12	5	1	69	39	30	34.3452
Q-12/17	1	1	55	39	16	34.6645
Q-4	14	3	62	39	23	48.3
Q-4	12	3	64	39	25	45.9581
Q-12	11	3	42	42	0	11.0612
Q-5/12	5	1	60	39	21	32.4828
Q-12	11	3	48	42	6	18.9608
Q-10	13	3	46	39	7	19.2289
Q-17	15	3	69	39	30	34.6169
Q-12	11	3	64	42	22	30.8129
Q-12	12	3	39	39	0	7.13694
Q-5/17	4	1	82	35	47	40.5315
Q-5/10	1	1	42	39	3	12.3776
Q-4/10	5	1	75	35	40	48.25
WT	12	3	39	42	-3	2.51582
Q-17	14	3	64	39	25	37.1516
WT	12	3	60	42	18	43.2604
Q-4/17	1	1	57	39	18	39.9706
WT	14	3	62	39	23	40.6241
Q-12	15	3	69	42	27	27.7597
Q	14	3	39	35	4	13.586
Q-5	14	3	62	39	23	25.9034
Q-5	13	3	72	39	33	25.4522
Q-10/12	1	1	48	39	9	26.0392
Q-17	14	3	48	39	9	25.3654
Q-5/10	4	1	55	35	20	28.4806
Q-12/17	5	1	60	42	18	40.3958
WT	14	3	35	39	-4	2.00649
Q-10	14	3	67	39	28	35.8609
Q-4/10	2	1	67	39	28	48.1961
Q-4	14	3	35	39	-4	2.81613
WT	13	3	57	39	18	30.3725
Q-10	14	3	57	39	18	34.2843
Q-4/10	1	1	62	35	27	38.9172
Q-5	14	3	64	39	25	25.4323
Q-4/10	4	1	78	35	43	48.2203
Q-5	11	3	35	42	-7	2.07468
Q-5/17	1	1	50	35	15	24.1086
Q-4/10	3	1	82	50	32	38.6514
Q-5/12	4	1	42	39	3	18.0918
Q-10	12	3	60	39	21	38.0472
Q-5	15	3	69	39	30	28.8506
Q-4	12	3	50	39	11	32.2697
Q-12	11	3	82	42	40	32.2606
Q	11	3	46	42	4	11.6747
Q-12/17	4	1	48	39	9	31.5385
Q-5/12	1	1	50	39	11	24.2171
Q-12	13	3	60	39	21	18.6875
WT	11	3	53	39	14	29.24
Q-10	11	3	67	42	25	37.6275
Q-17	11	3	48	39	9	24.5784
Q-10	15	3	50	39	11	27.1796
Q	15	3	50	39	11	23.6937
Q-10/12	4	1	48	35	13	30.6635
Q-5/17	3	1	57	35	22	34.3039
Q-17	12	3	57	39	18	29.8333
Q-5/12	1	1	60	39	21	31.4151
Q-10	11	3	69	42	27	37.3052
Q-10	12	3	53	39	14	33.1
Q-5/10	5	1	35	39	-4	3.96429
Q-10/12	2	1	75	39	36	42.2115
Q-12	12	3	75	39	36	30.3057
Q-10	15	3	62	39	23	37.6759
Q	12	3	46	39	7	18.0723
Q-5	13	3	53	39	14	22.27
Q-10/12	5	1	39	35	4	17.1306
Q-12	12	3	50	39	11	21.1184
Q-10/12	2	1	60	39	21	43.2812
Q-5	15	3	55	39	16	24.871
Q-17	15	3	50	39	11	30.2746
Q-5	14	3	78	39	39	25.7832
Q-5/17	5	1	53	35	18	33.8456
Q-5	13	3	35	39	-4	2.64935
Q-12/17	2	1	50	39	11	31.0576
WT	12	3	35	42	-7	2.7871
Q-12/17	4	1	35	39	-4	2.66883
Q-10	14	3	64	39	25	34.7323
Q-4/17	3	1	69	39	30	37.5
Q-4/10	3	1	55	50	5	15.2613
Q-10/12	5	1	48	35	13	27.1442
Q-5/12	4	1	53	39	14	28.6419
Q-4/17	3	1	64	39	25	32.3226
Q-10	12	3	42	39	3	17.398
Q-10/12	1	1	69	39	30	31.0032
Q-5/12	5	1	53	39	14	27.7804
Q-5/12	5	1	64	39	25	33.6097
Q-4/10	5	1	62	35	27	44.4
Q-10/12	5	1	75	35	40	40.5769
Q-4	13	3	62	35	27	39.1034
Q-10	12	3	50	39	11	29.1755
Q-4/17	1	1	35	39	-4	2.52581
Q-4/10	3	1	78	50	28	38.4231
Q-5/17	2	1	72	39	33	39.793
Q-4/10	2	1	35	39	-4	2.1526
Q-4/10	2	1	46	39	7	19.491
WT	12	3	69	42	27	49.5097
Q-4/10	5	1	72	35	37	47.0446
Q-12/17	5	1	35	42	-7	2.74675
WT	11	3	50	39	11	24.5724
Q-10/12	3	1	55	35	20	27.3677
Q	14	3	64	35	29	32.9226
Q-17	12	3	55	39	16	29.1097
Q-5	13	3	57	39	18	23.4608
Q-4/10	2	1	55	39	16	36.4452
Q-17	14	3	35	39	-4	2.48377
Q-17	13	3	78	42	36	33.3776
Q-4/10	1	1	50	35	15	30.606
Q-5	14	3	69	39	30	25.5097
Q-5/17	1	1	48	35	13	24.7647
Q-5/17	5	1	67	35	32	39.3377
Q-4/10	3	1	67	50	17	34.7185
Q-4/17	5	1	72	39	33	48.3344
Q-17	11	3	53	39	14	31.22
Q	15	3	62	39	23	31.3759
Q-4/10	4	1	50	35	15	35.9049
Q-4/10	4	1	35	35	0	5.38636
Q-12/17	1	1	53	39	14	32.57
Q-4/10	2	1	69	39	30	49.4318
Q-17	11	3	75	39	36	37.2308
Q-12	15	3	53	42	11	22.7939
Q-5/10	3	1	67	39	28	29.2848
Q-10/12	1	1	78	39	39	31.2378
Q-5/10	1	1	46	39	7	17.259
Q-12/17	3	1	48	39	9	23.0673
Q	15	3	67	39	28	30.8344
Q-5/12	5	1	35	39	-4	3.96429
Q-5	13	3	82	39	43	26.3706
Q-10/12	1	1	75	39	36	30.8269
Q-10/12	4	1	55	35	20	33.3097
Q	13	3	53	39	14	24.37
Q-10/12	1	1	64	39	25	27.6968
Q-10	13	3	67	39	28	33.0199
Q-5/12	3	1	35	39	-4	2.91234
Q	15	3	46	39	7	18.1988
Q-4	15	3	48	42	6	28.2308
Q-5/17	4	1	35	35	0	9.28247
Q	14	3	78	35	43	33.5664
Q-5/12	3	1	78	39	39	26.0874
Q-12	15	3	39	42	-3	4.82484
Q-10/12	3	1	67	35	32	27.5861
Q-5/10	3	1	46	39	7	18.9217
Q	11	3	67	42	25	25.902
Q-12/17	1	1	60	39	21	37.4623
Q-10	13	3	53	39	14	28.69
Q-17	15	3	48	39	9	29.9038
Q-17	13	3	75	42	33	34.3558
Q	14	3	46	35	11	23.6657
Q-5/12	3	1	75	39	36	25.8846
Q-10	14	3	69	39	30	36.2045
Q-5/12	4	1	82	39	43	33.1373
Q-12	15	3	46	42	4	17.4307
Q-5/10	4	1	82	35	47	34.2465
Q-5/10	2	1	53	39	14	33.46
Q-5/12	3	1	42	39	3	12.0304
Q-5	12	3	46	39	7	18.9578
Q-17	13	3	35	42	-7	2.31818
Q-12/17	3	1	35	39	-4	2.40584
Q-10	15	3	69	39	30	37.7613
Q-5/17	5	1	42	35	7	22.0714
Q-17	12	3	50	39	11	22.5993
Q-5/12	1	1	46	39	7	21.0452
Q-4/10	1	1	53	35	18	32.98
Q-5/17	3	1	82	35	47	34.5944
Q-5/12	5	1	57	39	18	31.5294
Q-4	11	3	67	42	25	45.5747
Q-4/10	2	1	82	39	43	47.3134
Q-17	14	3	60	39	21	35.875
Q-17	12	3	67	39	28	36.8529
Q-5/10	1	1	78	39	39	34.6469
Q-17	12	3	72	39	33	35.7325
Q-17	13	3	39	42	-3	4.86306
Q-4/17	1	1	72	39	33	41.5605
Q-12	14	3	78	39	39	27.1678
Q-4	13	3	82	35	47	38.3451
Q-17	14	3	75	39	36	33.875
WT	12	3	48	42	6	20.5096
Q-12/17	3	1	78	39	39	31.951
Q-4/17	5	1	67	39	28	47.76
Q-12	12	3	64	39	25	31.7129
Q-10	14	3	35	39	-4	2.73701
Q-5/12	5	1	72	39	33	34.6242
Q-4/17	1	1	55	39	16	39.4645
Q-12/17	3	1	50	39	11	26.6036
Q-4/17	4	1	46	35	11	33.5422
Q-12/17	1	1	62	39	23	39.0828
Q	14	3	57	35	22	25.7745
Q-10	11	3	82	42	40	37.5106
Q-4/10	4	1	48	35	13	34.5962
Q-5	12	3	53	39	14	27.8
Q-5/10	1	1	64	39	25	30.5516
Q-5	12	3	60	39	21	32.7264
Q-17	12	3	42	39	3	12.8367
Q-12	14	3	82	39	43	26.8007
Q-4/17	3	1	46	39	7	25.5181
Q-17	11	3	55	39	16	33.2613
WT	11	3	69	39	30	33.3799
Q	15	3	72	39	33	30.3822
Q-5/10	5	1	78	39	39	42.5664
Q-4/10	4	1	67	35	32	47.23
Q-5/17	2	1	78	39	39	44.0559
Q-4/17	2	1	50	39	11	33.9643
Q-4/10	3	1	42	50	-8	1.75338
Q-4	11	3	69	42	27	46.0227
Q	14	3	60	35	25	31.9375
Q-10/12	5	1	72	35	37	39.879
Q-5/17	2	1	62	39	23	43.1069
Q-5/10	2	1	67	39	28	43.0227
Q-12/17	2	1	53	39	14	35
Q-10	15	3	78	39	39	38.2448
Q-17	13	3	53	42	11	26.27
Q-4	12	3	72	39	33	47.2739
Q-5/17	2	1	69	39	30	42.8377
WT	11	3	72	39	33	32.3503
Q-4/17	2	1	35	39	-4	2.65909
Q-10	11	3	78	42	36	37.6783
Q-10	11	3	48	42	6	19.3824
Q-12	11	3	78	42	36	31.7832
Q-12/17	5	1	75	42	33	42.9231
Q-4/10	5	1	67	35	32	47.68
Q-4/17	1	1	78	39	39	43.9196
Q	12	3	39	39	0	8.58228
Q-4/17	5	1	60	39	21	51.1146
Q-5/17	1	1	46	35	11	22.2651
Q-12/17	1	1	35	39	-4	2.33766
Q-5/17	4	1	64	35	29	41.5161
Q-12/17	2	1	78	39	39	42.1154
Q-4/10	5	1	82	35	47	42.2007
Q-12/17	3	1	67	39	28	31.97
WT	14	3	75	39	36	38.7596
Q-12/17	5	1	55	42	13	34.2871
Q-17	15	3	82	39	43	35.8322
Q-12/17	4	1	62	39	23	45.5586
Q-10/12	1	1	46	39	7	22.003
Q-5/12	1	1	82	39	43	32.3916
Q-17	14	3	69	39	30	35.2742
Q-10	11	3	53	42	11	26.69
Q-12/17	5	1	53	42	11	32.5743
Q-4	12	3	82	39	43	44.6303
Q-5/12	2	1	67	42	25	29.8831
Q-10	12	3	67	39	28	40.4706
Q-5/12	2	1	46	42	4	15.9578
Q-10	12	3	46	39	7	24.1446
Q-12	14	3	48	39	9	25.25
Q-5	14	3	46	39	7	19.0843
Q	11	3	35	42	-7	2.00649
Q	12	3	42	39	3	13.4388
Q-17	14	3	39	39	0	10.0158
Q-5/10	4	1	46	35	11	20.747
Q-4/10	4	1	55	35	20	39.5516
Q-10	15	3	67	39	28	37.1325
Q-12/17	4	1	64	39	25	44.1871
Q-5/17	3	1	78	35	43	35.6853
Q-17	13	3	50	42	8	23.8821
Q-10/12	2	1	46	39	7	23.7831
Q-17	11	3	50	39	11	25.7763
Q-5/10	3	1	64	39	25	29.6806
Q-10/12	2	1	48	39	9	26.9423
Q-4/17	2	1	64	39	25	46.1129
Q-5	12	3	78	39	39	34.1224
Q-12	14	3	50	39	11	26.081
Q-4	14	3	39	39	0	12.1709
Q-10/12	1	1	62	39	23	29.7414
Q-5	12	3	75	39	36	33.9423
Q-10/12	3	1	50	35	15	24.8143
Q-5/12	4	1	48	39	9	23.1635
Q	13	3	55	39	16	24.3774
Q	12	3	60	39	21	29.6038
Q-5/17	3	1	75	35	40	35.2115
Q	13	3	64	39	25	27.029
Q-4/10	5	1	50	35	15	32.6303
Q-4	15	3	55	42	13	38.2452
Q-12/17	5	1	39	42	-3	4.19427
Q-17	15	3	78	39	39	35.3916
Q	15	3	55	39	16	27.7839
Q-12/17	1	1	75	39	36	35.3269
Q-10/12	2	1	57	39	18	34.9706
Q-5/10	5	1	50	39	11	30.9787
Q	12	3	55	39	16	26.4871
Q-5/17	2	1	53	39	14	35.86
Q-5/17	3	1	35	35	0	10.7922
WT	11	3	55	39	16	31.1806
Q-17	11	3	60	39	21	36.3396
Q-5	15	3	62	39	23	28.2828
Q-5/10	3	1	69	39	30	28.9675
Q-12/17	2	1	60	39	21	41.7188
Q-5/17	3	1	60	35	25	35.4062
Q-12	14	3	42	39	3	16.5411
Q-17	12	3	39	39	0	5.14557
Q-17	13	3	57	42	15	29.7941
Q-5/17	3	1	53	35	18	33.21
Q	11	3	42	42	0	7.02041
Q-17	13	3	55	42	13	28.9519
Q-5/17	5	1	78	35	43	39.2203
Q-10/12	2	1	55	39	16	34.5677
Q-10	14	3	39	39	0	10.0987
Q-5/10	1	1	69	39	30	32.3961
Q-10/12	4	1	72	35	37	37.2325
Q-17	12	3	35	39	-4	1.48052
Q-12/17	2	1	42	39	3	15.5408
Q	11	3	78	42	36	25.4161
Q-12	11	3	69	42	27	31.2078
Q-4	14	3	57	39	18	36.1078
Q-4/10	3	1	53	50	3	11.37
Q-5/10	2	1	35	39	-4	4.21935
Q-12	13	3	69	39	30	20.2548
Q-4/10	3	1	48	50	-2	18.2308
Q-10	15	3	53	39	14	31.3378
Q-10/12	5	1	57	35	22	38.1275
Q-12/17	3	1	57	39	18	31.1569
WT	14	3	78	39	39	39.5979
Q-17	12	3	82	39	43	37.4366
Q-5/10	2	1	62	39	23	42.6
Q-12	13	3	72	39	33	20.1879
Q-10	11	3	60	42	18	33.8019
Q-5/10	3	1	50	39	11	23.5821
Q	15	3	64	39	25	30.8032
Q-12/17	4	1	57	39	18	38.7843
Q-4/10	2	1	64	39	25	48.8903
WT	13	3	75	39	36	32.5481
Q-5/12	4	1	57	39	18	30.1373
Q-4/17	1	1	39	39	0	10.7866
Q	14	3	75	35	40	33.4712
Q-5/12	1	1	67	39	28	31.7647
Q-5/10	2	1	48	39	9	29.1635
Q	13	3	67	39	28	26.3543
Q-4	13	3	50	35	15	30.6
Q-4	12	3	53	39	14	37.25
Q-4	12	3	55	39	16	38.8355
Q-10/12	4	1	64	35	29	38.2548
Q-4	13	3	57	35	22	35.9804
Q-12/17	3	1	46	39	7	18.8494
Q-12	14	3	55	39	16	29.7774
Q-10	13	3	42	39	3	12.8514
Q-5/17	2	1	39	39	0	13.8344
Q-10/12	4	1	69	35	34	36.871
Q-4/17	3	1	39	39	0	12.2771
Q-10/12	3	1	35	35	0	6.39935
Q-10/12	5	1	78	35	43	40.7308
Q-4/17	1	1	46	39	7	28.5181
Q-5/10	3	1	75	39	36	28.7981
Q-4/17	5	1	46	39	7	27.5331
Q-4/17	1	1	82	39	43	42.9336
Q	13	3	72	39	33	26.5987
Q-4/10	5	1	69	35	34	46.7338
Q-5/17	1	1	57	35	22	31.049
Q-12/17	1	1	57	39	18	35.8137
Q-12	14	3	69	39	30	27.6039
Q-4/10	4	1	46	35	11	25.5994
Q-5/10	1	1	72	39	33	30.449
Q-5	13	3	55	39	16	22.8677
Q-5/12	5	1	42	39	3	16.7551
Q-5	15	3	53	39	14	23.6959
Q-4/17	2	1	39	39	0	10.9395
Q-5	15	3	48	39	9	26.0288
WT	13	3	35	39	-4	1.99675
Q-10	12	3	48	39	9	28.2692
Q-17	14	3	67	39	28	38.0762
Q-4	11	3	50	42	8	27.2467
Q-4	15	3	53	42	11	36.1115
Q-4/17	5	1	62	39	23	48.8069
Q-4/17	5	1	82	39	43	49.5315
Q-5/17	2	1	55	39	16	36.8129
Q-5/10	3	1	55	39	16	26.9613
Q-12/17	2	1	82	39	43	36.8392
Q-5/10	1	1	35	39	-4	2.23052
Q-5	15	3	67	39	28	28.5596
WT	11	3	67	39	28	33.2059
Q-12	15	3	55	42	13	23.129
Q-5/10	3	1	39	39	0	10.6815
WT	12	3	72	42	30	48.535
Q-5/10	2	1	57	39	18	34
Q-17	15	3	57	39	18	34.8627
Q-4/17	3	1	60	39	21	33.125
WT	14	3	82	39	43	38.2762
Q-5/17	1	1	75	35	40	36.1731
Q-4/17	4	1	35	35	0	5.58387
WT	11	3	42	39	3	10.9418
WT	11	3	57	39	18	32.3922
Q-12/17	1	1	50	39	11	29.6349
Q-4	15	3	78	42	36	46.6259
Q-4	15	3	82	42	40	44.4336
WT	12	3	50	42	8	23.0893
Q-4/10	2	1	39	39	0	9.76433
Q-5/10	5	1	62	39	23	40.8207
Q-12/17	1	1	64	39	25	36.7742
Q	12	3	72	39	33	29.4554
Q-12/17	5	1	69	42	27	42.9643
Q-12	14	3	72	39	33	27.5732
Q	11	3	53	42	11	20.34
Q	15	3	69	39	30	31.6364
Q-4	15	3	72	42	30	46.2516
Q-4/10	2	1	60	39	21	49.2917
Q-4/10	4	1	82	35	47	46.9196
Q-4/17	3	1	82	39	43	37.6993
Q-4/10	3	1	39	50	-11	1.16772
Q-5/12	3	1	46	39	7	16.0753
Q	15	3	42	39	3	14.3061
Q-5	12	3	35	39	-4	1.84091
Q-4/17	1	1	64	39	25	40.7226
Q-5/17	4	1	69	35	34	43.4708
Q-5/10	2	1	82	39	43	40.7746
Q-5/12	3	1	82	39	43	26.4021
Q-5/17	2	1	60	39	21	43.1458
Q	13	3	82	39	43	26.2394
Q-10/12	4	1	78	35	43	38.1923
Q-4	13	3	64	35	29	38.7194
Q-10/12	2	1	42	39	3	19.6723
Q	11	3	48	42	6	18.4038
Q-5	11	3	60	42	18	28.4434
Q	13	3	35	39	-4	2.49351
Q-5/12	1	1	35	39	-4	3.13636
Q-5/17	5	1	55	35	20	31.5194
Q-12/17	1	1	72	39	33	34.7006
Q-4/17	4	1	67	35	32	44.5132
WT	13	3	64	39	25	33.3194
Q-10/12	5	1	55	35	20	36.8269
Q-5/10	1	1	82	39	43	34.6901
Q-4/17	3	1	35	39	-4	3.17532
WT	12	3	64	42	22	46.8194
Q-5/17	2	1	75	39	36	40.0288
Q-4	11	3	60	42	18	42.434
Q-4	13	3	60	35	25	36.3
Q-10	13	3	75	39	36	35.7981
Q-5/17	4	1	46	35	11	20.8735
Q-12/17	4	1	75	39	36	43.0962
Q-4/17	5	1	35	39	-4	2.72903
Q-17	13	3	42	42	0	8.97973
Q-5/12	5	1	48	39	9	23.1538
Q	14	3	62	35	27	33.3621
Q-4/17	3	1	42	39	3	17.6047
Q-12/17	3	1	62	39	23	32.4828
Q-4/10	1	1	48	35	13	30.9118
Q-12	11	3	57	42	15	28
Q-12/17	4	1	82	39	43	43.2378
Q-4/10	2	1	50	39	11	32.7616
Q	13	3	69	39	30	26.4058
Q-12/17	5	1	72	42	30	43.2611
Q-5/10	5	1	60	39	21	39.7138
Q-4/17	5	1	55	39	16	42.2032
Q-17	14	3	42	39	3	17.402
Q-5/17	4	1	78	35	43	40.8462
Q-10/12	3	1	72	35	37	28.2994
Q-12	12	3	35	39	-4	2.27419
Q-4	11	3	62	42	20	44.9483
Q-12	14	3	60	39	21	31.1562
Q-10	13	3	64	39	25	33.6097
Q-4	14	3	69	39	30	43.2871
Q-4/17	3	1	67	39	28	36.9338
Q-10	11	3	55	42	13	29.5258
Q-5	14	3	42	39	3	14.8776
Q	11	3	82	42	40	25.7535
Q-4/10	1	1	69	35	34	36.1948
Q-12	15	3	72	42	30	27.3344
Q-5/12	2	1	75	42	33	29.7308
Q	11	3	57	42	15	25.1667
Q-17	15	3	46	39	7	24.1265
Q-12/17	5	1	57	42	15	37.1078
Q-12	12	3	67	39	28	30.5844
Q-5/10	2	1	78	39	39	40.972
Q-12/17	4	1	39	39	0	10.7278
Q-5/10	2	1	42	39	3	18.7041
Q-4/10	1	1	46	35	11	30.4789
Q-12	14	3	67	39	28	28.23
Q-17	15	3	64	39	25	35.9323
Q	15	3	57	39	18	27.6275
WT	13	3	39	39	0	6.23885
Q-5/12	2	1	39	42	-3	4.59554
Q-10	15	3	42	39	3	16.0816
Q-10/12	3	1	39	35	4	15.6688
Q-5/12	2	1	55	42	13	25.9038
Q-4/10	3	1	69	50	19	37.4221
Q-5/10	2	1	50	39	11	30.6367
Q-5/17	1	1	78	35	43	36.4825
Q-10/12	5	1	46	35	11	26.2771
Q-5/10	2	1	55	39	16	33.9581
Q-10	11	3	64	42	22	37.0645
Q-12/17	5	1	46	42	4	18.8494
Q-12/17	5	1	48	42	6	23.0096
Q-5	14	3	75	39	36	25.3077
Q-5/10	4	1	42	35	7	20.051
Q	13	3	62	39	23	27.3
Q-4/10	3	1	57	50	7	20.1569
Q-17	15	3	72	39	33	35.0541
Q-4/10	1	1	72	35	37	36.1624
Q-12	14	3	53	39	14	28.81
Q-5/12	2	1	35	42	-7	1.91883
Q	15	3	35	39	-4	3.31169
Q-4	11	3	35	42	-7	2.40584
Q-5/12	5	1	62	39	23	33.5069
Q-4/17	3	1	62	39	23	33.2586
Q-4	15	3	64	42	22	48.4645
Q-5	11	3	39	42	-3	3.57325
Q-12/17	2	1	72	39	33	36.2866
Q-4	14	3	78	39	39	43.0385
Q	12	3	48	39	9	19.875
Q-17	14	3	57	39	18	32.8431
Q-12/17	2	1	57	39	18	38.8039
Q	12	3	62	39	23	29.6379
Q-4	14	3	48	39	9	25.75
Q-12	14	3	75	39	36	26.875
Q-12/17	2	1	39	39	0	7.18471
Q-4/17	1	1	69	39	30	41.3377
Q-4/17	2	1	69	39	30	45.7987
Q	15	3	53	39	14	27.4054
Q-10/12	4	1	39	35	4	18.0287
Q-17	11	3	62	39	23	37.6655
Q-4/17	1	1	60	39	21	41.6981
Q-4	13	3	75	35	40	37.7212
Q-5/17	4	1	39	35	4	19.2325
Q-5/12	4	1	62	39	23	32.5138
Q-10/12	5	1	62	35	27	40.2931
Q-5	12	3	67	39	28	34.0422
Q-5/10	2	1	39	39	0	12.621
Q-10/12	1	1	42	39	3	16.0946
Q-12/17	1	1	67	39	28	36.1461
Q-4	15	3	39	42	-3	3.29618
Q-12	15	3	60	42	18	26.2812
Q-5/17	3	1	62	35	27	35.969
Q-5/10	3	1	72	39	33	29.0446
Q-10/12	4	1	57	35	22	33.6275
Q-10	15	3	72	39	33	37.8726
Q-5/10	5	1	75	39	36	42.1731
Q-4	14	3	64	39	25	44.0613
Q-10/12	4	1	46	35	11	22.0843
Q-5	15	3	75	39	36	28.9423
Q-10/12	5	1	42	35	7	23.8571
Q-5/17	1	1	67	35	32	36.3333
Q-12/17	1	1	42	39	3	17.1429
Q	12	3	64	39	25	29.729
WT	12	3	55	42	13	32.9613
Q-5/17	2	1	35	39	-4	3.6871
Q	11	3	72	42	30	25.5
Q	12	3	67	39	28	30.0882
Q-5/10	3	1	78	39	39	30.1783
Q-4	15	3	67	42	25	48.43
Q-4/17	2	1	46	39	7	26.7922
Q-10/12	3	1	57	35	22	26.8235
Q-5	12	3	50	39	11	22.4603
Q-5	13	3	48	39	9	18.3077
Q-4/17	4	1	72	35	37	44.5032
Q-5/12	4	1	60	39	21	32.0208
Q-5/17	1	1	60	35	25	34.5472
Q-4	11	3	39	42	-3	2.32166
Q-12	13	3	42	39	3	9.72449
Q-4/10	4	1	60	35	25	42.6724
Q-17	12	3	64	39	25	36.6871
Q-4	11	3	42	42	0	8.625
Q-4/10	1	1	64	35	29	38.5258
Q-4/10	5	1	35	35	0	6.26299
Q-5/12	2	1	60	42	18	29.7396
Q-17	12	3	78	39	39	37.8147
Q-4	14	3	53	39	14	36.17
Q-5	14	3	60	39	21	25.4583
Q-5/12	3	1	55	39	16	22.8484
WT	11	3	82	39	43	35.8217
Q-4/10	3	1	50	50	0	6.86331
Q	15	3	48	39	9	25.9038
Q	11	3	50	42	8	15.7796
Q	13	3	57	39	18	26.2451
Q-5/12	3	1	72	39	33	27.2006
Q-12/17	4	1	55	39	16	37.8269
Q-5/10	3	1	82	39	43	29.9161
Q-12/17	4	1	50	39	11	32.8838
Q-5	15	3	82	39	43	28.5315
Q-12	13	3	50	39	11	15.3214
Q-5	15	3	64	39	25	28.7226
Q-4	14	3	75	39	36	41.6058
Q-4	13	3	46	35	11	24.0904
Q-5/12	3	1	53	39	14	21.68
Q-4/17	5	1	53	39	14	42.4933
Q-4/17	2	1	62	39	23	46.8828
Q-4	15	3	60	42	18	47.3438
Q-10/12	2	1	50	39	11	30.4748
Q-12	13	3	78	39	39	20.1923
Q-4	11	3	64	42	22	44.9806
Q-5/10	4	1	78	35	43	34.1748
Q-5/12	4	1	75	39	36	33.2019
Q-5/12	4	1	55	39	16	30.2516
Q-5	12	3	62	39	23	34.2621
WT	14	3	46	39	7	23.6476
Q-4/17	4	1	55	35	20	40.2581
Q-12/17	1	1	39	39	0	10.3567
WT	14	3	69	39	30	39.3701
Q-12/17	2	1	35	39	-4	2.67857
Q-5/17	2	1	48	39	9	28.3942
Q-5	11	3	69	42	27	29.1387
Q-5/17	2	1	46	39	7	24.4518
Q-12/17	5	1	67	42	25	42.3576
Q	12	3	50	39	11	20.8618
Q-5	11	3	53	42	11	24.11
Q-5/17	5	1	60	35	25	37.8854
Q-12	13	3	64	39	25	19.6161
WT	13	3	67	39	28	32.78
Q-10	11	3	42	42	0	7.99662
Q-10	13	3	62	39	23	33.5897
Q-5/12	1	1	64	39	25	31.0355
Q-4/17	5	1	64	39	25	47.2935
Q-17	15	3	53	39	14	32.2752
Q-10	15	3	60	39	21	36.7708
Q-5/10	4	1	64	35	29	34.4226
Q-5/17	4	1	75	35	40	40.4712
Q-4/17	2	1	82	39	43	46.0175
Q-4/17	2	1	42	39	3	18.3649
Q-10/12	5	1	60	35	25	41.7
Q-10/12	1	1	55	39	16	28.6548
Q-5	15	3	50	39	11	21.3486
Q-12	11	3	39	42	-3	4.88924
Q-12	12	3	62	39	23	31.6759
Q-4/17	5	1	75	39	36	46.2404
Q-10/12	3	1	42	35	7	19.5304
Q-4	11	3	46	42	4	18.0813
Q-4	12	3	42	39	3	18.6689
Q-5/17	2	1	67	39	28	43.4608
Q-10	13	3	82	39	43	36.3169
Q-5/10	5	1	67	39	28	41.44
Q-5/12	4	1	78	39	39	33.2308
Q-5/10	5	1	46	39	7	24.3253
Q-4/10	3	1	75	50	25	38.5962
Q-5	12	3	64	39	25	34.0548
WT	12	3	57	42	15	37.6961
Q-4/10	1	1	39	35	4	18.4108
Q-5/17	5	1	39	35	4	22.8344
Q-4/10	3	1	62	50	12	29.7621
Q-4	13	3	53	35	18	30.89
Q-5/12	4	1	64	39	25	32.3226
Q-12	15	3	62	42	20	28.3138
Q-10/12	5	1	82	35	47	40.1725
Q-5/12	2	1	64	42	22	29.5645
Q	12	3	82	39	43	28.542
Q-10/12	2	1	53	39	14	33.98
Q-4/17	5	1	42	39	3	17.1892
Q-4	14	3	55	39	16	39.029
Q-5/17	1	1	35	35	0	5.38636
Q-12/17	2	1	75	39	36	35.9904
Q-12/17	3	1	42	39	3	12.4459
Q-12	14	3	39	39	0	13.3471
Q-5/12	5	1	78	39	39	35.2028
Q-4/10	4	1	39	35	4	15.3439
Q-4/17	1	1	42	39	3	18.8716
Q-10	13	3	55	39	16	31.2871
Q-4	11	3	55	42	13	36.2323
WT	11	3	60	39	21	34.2075
Q-12	12	3	57	39	18	27.7451
Q-4/17	3	1	78	39	39	35.549
Q-10/12	3	1	60	35	25	27.9271
Q-5	14	3	50	39	11	23.6937
Q-5/17	4	1	50	35	15	32.588
Q	14	3	72	35	37	33.707
Q-5/10	4	1	60	35	25	32.7396
Q-17	11	3	46	39	7	19.8524
Q-5	11	3	57	42	15	27.1078
Q-17	11	3	57	39	18	35.1373
Q-5	13	3	60	39	21	25.0833
Q-5/12	4	1	50	39	11	26.4296
Q-4/10	1	1	60	35	25	35.5189
Q-4	14	3	82	39	43	42.493
Q-5	11	3	78	42	36	29.8636
Q-5/12	3	1	50	39	11	20.6571
Q-5	13	3	46	39	7	16.3193
Q-10	12	3	35	39	-4	1.89935
Q-12	13	3	82	39	43	21.6923
Q-4/10	5	1	78	35	43	47.5699
Q-5/17	5	1	50	35	15	33.919
Q-5/17	2	1	57	39	18	36.0686
Q-10	11	3	39	42	-3	2.57962
Q-5/10	3	1	48	39	9	22.0577
Q	14	3	35	35	0	5.50325
Q-12	11	3	60	42	18	29.566
Q-5/10	1	1	62	39	23	31.6241
Q-5/17	4	1	42	35	7	20.7449
Q-5/17	2	1	82	39	43	40.3732
Q	11	3	62	42	20	26.5034
Q-5/12	5	1	50	39	11	25.9859
Q-12/17	2	1	55	39	16	36.1161
Q-12	11	3	53	42	11	24.38
Q-4/10	5	1	57	35	22	39.549
Q-4/10	3	1	64	50	14	28.7613
Q-12	13	3	35	39	-4	1.86039
Q-4	14	3	72	39	33	42.4299
Q-12/17	4	1	60	39	21	42.7292
Q-17	15	3	67	39	28	35.9205
Q-5/17	3	1	46	35	11	25.0843
Q-17	13	3	48	42	6	20.4423
Q-4	15	3	42	42	0	11.2143
Q-4/10	5	1	53	35	18	36.6141
Q-5/17	3	1	67	35	32	35.096
Q	14	3	50	35	15	27.0423
Q-10	12	3	64	39	25	39.9194
Q-12	15	3	64	42	22	27.929
Q	12	3	75	39	36	29.6346
Q-5/12	2	1	57	42	15	27.3922
Q-5/17	4	1	55	35	20	32.2452
WT	14	3	64	39	25	36.6581
WT	13	3	69	39	30	32.8452
Q-5/10	5	1	72	39	33	41.8758
Q-12	11	3	46	42	4	14.4849
Q-5/12	3	1	69	39	30	27.6429
Q	11	3	55	42	13	21.1258
Q-12/17	1	1	82	39	43	35.486
Q-5/10	5	1	57	39	18	36.4804
Q-17	12	3	53	39	14	27.75
Q-12/17	2	1	48	39	9	29.4038
Q-4/17	4	1	82	35	47	45.0528
Q-4/10	3	1	35	50	-15	1.37338
Q-5/12	2	1	48	42	6	18.3462
Q-4/17	2	1	67	39	28	48.4216
Q-12	15	3	67	42	25	27.7152
Q-17	14	3	82	39	43	35.1127
Q-4/17	1	1	50	39	11	30.9671
Q-4	11	3	48	42	6	24.0784
Q-5/12	5	1	67	39	28	35.31
Q-5/17	3	1	64	35	29	34.9548
Q-4/10	1	1	82	35	47	37.1119
Q-17	12	3	48	39	9	17.2115
Q	11	3	39	42	-3	2.84713
Q-4/10	5	1	64	35	29	49.3935
Q-10/12	1	1	57	39	18	28.4216
Q-10	14	3	62	39	23	35.731
Q-12/17	2	1	64	39	25	41.6419
Q-12	12	3	78	39	39	31.5105
Q-5/17	5	1	82	35	47	38.507
Q-4	11	3	78	42	36	47.2028
Q-5/12	4	1	67	39	28	32.69
Q-5/17	1	1	82	35	47	36.4331
Q-5/12	3	1	67	39	28	26.5629
Q-5/12	1	1	48	39	9	22.549
WT	11	3	64	39	25	32.8258
Q-4/10	2	1	53	39	14	39.62
Q-10/12	3	1	82	35	47	29.1021
Q-5/17	3	1	72	35	37	35.2834
Q-12/17	2	1	67	39	28	38.3529
WT	13	3	46	39	7	19.003
Q-12	12	3	72	39	33	30.1433
Q-5/17	3	1	39	35	4	19.8917
Q-5/10	3	1	35	39	-4	3.36039
Q-4/10	2	1	78	39	39	50.0769
Q-10	13	3	78	39	39	36.2308
Q-5	12	3	57	39	18	30.549
Q-4	15	3	50	42	8	29.3028
WT	11	3	62	39	23	33.0414
Q-5/12	1	1	57	39	18	30.402
Q-4/17	5	1	50	39	11	37.7324
Q-4/17	4	1	48	35	13	31.6731
Q-17	11	3	35	39	-4	1.92857
Q-10/12	5	1	35	35	0	8.77597
Q-17	11	3	42	39	3	13.2449
Q-4/10	3	1	46	50	-4	1.83434
Q-10/12	5	1	67	35	32	40.6093
Q-5	12	3	39	39	0	5.28344
Q-5	12	3	48	39	9	22.2596
Q-4/17	4	1	53	35	18	39.1926
Q-4	13	3	78	35	43	38.4688

## Sheet: stem height growth rate
genotype	replicate	growth rate [cm per day]	std.error	statistic	p.value	adj.r.squared
WT	7	1.85053	0.0508389	36.3999	4.56027e-05	0.996988
WT	10	2.33881	0.0948499	24.6581	1.60534e-05	0.99183
Q-12	9	1.19279	0.121867	9.78762	0.000610672	0.949899
Q-17	9	1.05348	0.0897897	11.7328	0.00133053	0.971562
Q-10	7	1.36341	0.270958	5.03182	0.00732412	0.829463
WT	9	2.33876	0.167826	13.9356	0.000800022	0.979716
Q-5	8	0.901143	0.33485	2.69119	0.0743393	0.60947
Q-10	10	1.58245	0.0621804	25.4494	1.41575e-05	0.992327
Q-12	6	1.5157	0.077578	19.5377	0.000292933	0.989603
Q-17	8	2.24111	0.126256	17.7505	0.00038985	0.987425
Q-4	6	2.3952	0.046763	51.2201	8.69537e-07	0.998097
Q	6	0.976191	0.125492	7.77892	0.00442039	0.937019
Q-10	9	1.28491	0.325336	3.94949	0.0289541	0.784929
Q-17	10	2.25558	0.096176	23.4527	0.000169848	0.992767
Q-4	7	2.51129	0.227071	11.0595	0.00158355	0.96808
Q-5	6	1.5467	0.107472	14.3916	0.000727183	0.980963
Q-17	6	2.0963	0.107187	19.5575	0.000292052	0.989624
Q	9	0.920296	0.124964	7.36447	0.00181135	0.914142
Q-4	8	1.7333	0.347502	4.9879	0.0075549	0.826865
Q-4	9	2.40333	0.485805	4.94711	0.0158473	0.854407
Q-10	8	1.31504	0.466443	2.81929	0.0667773	0.63465
Q	8	0.181213	0.294929	0.614428	0.58239	-0.1843
Q	10	1.02471	0.0651651	15.7248	9.55416e-05	0.980101
Q-4	10	2.39467	0.131316	18.2359	5.31846e-05	0.985143
Q	7	1.16721	0.1063	10.9803	0.00161739	0.967629
Q-12	8	1.01264	0.189555	5.34221	0.0128253	0.873174
Q-12	10	0.731482	0.105193	6.95375	0.00224725	0.904497
Q-12	7	0.733483	0.0769986	9.52592	0.00245349	0.95733
WT	6	2.31269	0.0725915	31.859	6.79574e-05	0.996071
WT	8	2.29799	0.142413	16.1361	0.000517727	0.984812
Q-17	7	2.16912	0.132411	16.3816	0.000494997	0.985259
Q-10	6	1.80847	0.0703179	25.7185	0.000128936	0.99398
Q-5	9	0.604413	0.0599069	10.0892	0.00207372	0.961829
Q-5	10	0.816531	0.109039	7.48844	0.00170075	0.916773
Q-5	7	1.31457	0.314902	4.17454	0.0250316	0.804179
Q-4	15	2.36233	0.157894	14.9615	0.000116259	0.978055
Q-4	12	1.87339	0.422652	4.43246	0.0213391	0.823374
Q-10	13	1.71116	0.0725692	23.5797	0.000167129	0.992844
Q-17	14	1.63559	0.127371	12.8412	0.00101918	0.976176
Q-12	14	1.22093	0.0870396	14.0274	0.000784611	0.979977
Q-5	11	1.41428	0.116393	12.151	0.000263238	0.967028
Q-12	15	1.33312	0.323987	4.11473	0.0146754	0.76112
WT	13	1.72407	0.0684984	25.1695	0.000137526	0.993716
Q-10	14	1.91546	0.196709	9.73751	0.0023008	0.959108
WT	14	2.17577	0.189181	11.501	0.00141115	0.97043
Q-12	12	1.28935	0.0914059	14.1058	0.000771748	0.980195
WT	11	1.7265	0.188794	9.14492	0.00276404	0.953826
Q-4	13	1.69936	0.341221	4.98023	0.038033	0.888071
Q-10	15	1.68637	0.1411	11.9516	0.00125996	0.972573
Q	13	1.32615	0.0570509	23.2451	0.000174418	0.992638
WT	12	1.97488	0.0845829	23.3485	1.99445e-05	0.990895
Q	14	1.65446	0.136251	12.1427	0.0067139	0.979926
Q-5	13	1.1608	0.0643051	18.0514	0.000370817	0.987837
Q-4	11	2.22356	0.0874149	25.4368	1.41853e-05	0.99232
Q-4	14	1.53174	0.402885	3.80194	0.0319625	0.770836
Q-5	12	1.62314	0.185093	8.76931	0.00312326	0.949938
Q-12	13	0.801525	0.0578191	13.8626	0.000812564	0.979505
Q-17	11	1.87001	0.151615	12.3339	0.00114812	0.974214
Q-5	14	1.2599	0.0894529	14.0845	0.000775219	0.980136
Q-17	15	2.03676	0.193886	10.5049	0.00184205	0.964712
Q-12	11	1.34158	0.0906376	14.8016	0.000121287	0.977587
Q-10	12	1.94179	0.226196	8.58453	0.00332279	0.947845
Q-10	11	1.72864	0.0632137	27.346	1.06344e-05	0.993349
Q-17	13	1.62308	0.102881	15.7763	9.43162e-05	0.980229
Q	15	1.4889	0.267092	5.5745	0.0113946	0.882612
Q-5	15	1.67408	0.382776	4.37351	0.0221174	0.81923
Q-17	12	1.44191	0.306091	4.71073	0.0181086	0.841213
Q	11	1.26704	0.177053	7.15632	0.00201777	0.909442
Q	12	1.12746	0.106057	10.6307	0.00177878	0.965521

[truncated: 18 more sheets: root length over time, root length growth rate, stem thickness and count, stem base angles, LAC pH optimum oxidation rates, DAB oxidation rates, DAF oxidation rates, Wiesner data, Mäule hue, Mäule absorbance, Raman bands, pyrolysis-GCMS in mutants, UV-fluorescence by objective, absolute autofluorescence, relative autofluorescence, TE collapse, TE perimeters, CW swelling]
