# Supplementary material for: Different combinations of laccase paralogs nonredundantly control the amount and composition of lignin in specific cell types and cell wall layers in Arabidopsis
Source: Plant Cell. 2022 Nov 30;35(2):889–909. doi: 10.1093/plcell/koac344 (PMC9940878; doi:10.1093/plcell/koac344)
Supplement: koac344_Supplementary_Data [file koac344_supplementary_data.zip › TPC2022RA00433R2_Supplemental_Data_Set_2.xlsx]

## Sheet: 01C
Supplemental Data. Blaschek et al. (2023). Combinations of laccases control lignin chemistry.
Supplemental Data Set S2. Summary of statistical analyses.
Figure panel	Statistical test	Degrees of freedom (adjusted if applicable)	Test statistic	Variable	Compared groups with numbers of replicates	P-value (adjusted if applicable)
01C	ANOVA (parametric)	2	2.01815	5H [% of lignin]		0.188754
01C	Tukey HSD test (parametric)			5H [% of lignin]	TEs (n = 3)-PA (n = 3)	0.179733
01C	Tukey HSD test (parametric)			5H [% of lignin]	WT (n = 6)-TEs (n = 3)	0.330512
01C	Tukey HSD test (parametric)			5H [% of lignin]	WT (n = 6)-PA (n = 3)	0.74522
01C	ANOVA (parametric)	2	514.23	G [% of lignin]		5.27497e-10
01C	Tukey HSD test (parametric)			G [% of lignin]	WT (n = 6)-PA (n = 3)	1.09702e-09
01C	Tukey HSD test (parametric)			G [% of lignin]	TEs (n = 3)-PA (n = 3)	3.81785e-08
01C	Tukey HSD test (parametric)			G [% of lignin]	WT (n = 6)-TEs (n = 3)	8.24324e-06
01C	ANOVA (parametric)	2	96.0399	GCHO [% of lignin]		8.49049e-07
01C	Tukey HSD test (parametric)			GCHO [% of lignin]	WT (n = 6)-PA (n = 3)	6.66617e-07
01C	Tukey HSD test (parametric)			GCHO [% of lignin]	WT (n = 6)-TEs (n = 3)	0.000307779
01C	Tukey HSD test (parametric)			GCHO [% of lignin]	TEs (n = 3)-PA (n = 3)	0.000378132
01C	ANOVA (parametric)	2	0.331714	GCHO ⁄GCHOH		0.726107
01C	Tukey HSD test (parametric)			GCHO ⁄GCHOH	WT (n = 6)-TEs (n = 3)	0.748472
01C	Tukey HSD test (parametric)			GCHO ⁄GCHOH	TEs (n = 3)-PA (n = 3)	0.764764
01C	Tukey HSD test (parametric)			GCHO ⁄GCHOH	WT (n = 6)-PA (n = 3)	0.996411
01C	ANOVA (parametric)	2	7.61879	GCHOH [% of lignin]		0.0115848
01C	Tukey HSD test (parametric)			GCHOH [% of lignin]	WT (n = 6)-PA (n = 3)	0.009142
01C	Tukey HSD test (parametric)			GCHOH [% of lignin]	TEs (n = 3)-PA (n = 3)	0.0896668
01C	Tukey HSD test (parametric)			GCHOH [% of lignin]	WT (n = 6)-TEs (n = 3)	0.532631
01C	ANOVA (parametric)	2	316.62	H [% of lignin]		4.56513e-09
01C	Tukey HSD test (parametric)			H [% of lignin]	WT (n = 6)-PA (n = 3)	2.95947e-09
01C	Tukey HSD test (parametric)			H [% of lignin]	TEs (n = 3)-PA (n = 3)	1.69498e-06
01C	Tukey HSD test (parametric)			H [% of lignin]	WT (n = 6)-TEs (n = 3)	4.8796e-06
01C	ANOVA (parametric)	2	128.625	Lignin [% of CW]		2.40045e-07
01C	Tukey HSD test (parametric)			Lignin [% of CW]	WT (n = 6)-PA (n = 3)	4.03267e-07
01C	Tukey HSD test (parametric)			Lignin [% of CW]	TEs (n = 3)-PA (n = 3)	5.9265e-07
01C	Tukey HSD test (parametric)			Lignin [% of CW]	WT (n = 6)-TEs (n = 3)	0.334444
01C	ANOVA (parametric)	2	203.496	S [% of lignin]		3.22259e-08
01C	Tukey HSD test (parametric)			S [% of lignin]	WT (n = 6)-TEs (n = 3)	4.61944e-08
01C	Tukey HSD test (parametric)			S [% of lignin]	WT (n = 6)-PA (n = 3)	7.18035e-07
01C	Tukey HSD test (parametric)			S [% of lignin]	TEs (n = 3)-PA (n = 3)	0.00491348
01C	ANOVA (parametric)	2	239.207	S⁄G		1.57962e-08
01C	Tukey HSD test (parametric)			S⁄G	TEs (n = 3)-PA (n = 3)	9.50641e-09
01C	Tukey HSD test (parametric)			S⁄G	WT (n = 6)-PA (n = 3)	4.33188e-07
01C	Tukey HSD test (parametric)			S⁄G	WT (n = 6)-TEs (n = 3)	5.50136e-06
01C	ANOVA (parametric)	2	44.4476	SCHO [% of lignin]		2.16602e-05
01C	Tukey HSD test (parametric)			SCHO [% of lignin]	WT (n = 6)-TEs (n = 3)	4.21379e-05
01C	Tukey HSD test (parametric)			SCHO [% of lignin]	WT (n = 6)-PA (n = 3)	0.000181606
01C	Tukey HSD test (parametric)			SCHO [% of lignin]	TEs (n = 3)-PA (n = 3)	0.468178
01C	ANOVA (parametric)	2	0.100671	SCHO ⁄SCHOH		0.905234
01C	Tukey HSD test (parametric)			SCHO ⁄SCHOH	TEs (n = 3)-PA (n = 3)	0.897105
01C	Tukey HSD test (parametric)			SCHO ⁄SCHOH	WT (n = 6)-PA (n = 3)	0.953886
01C	Tukey HSD test (parametric)			SCHO ⁄SCHOH	WT (n = 6)-TEs (n = 3)	0.973219
01C	ANOVA (parametric)	2	8.73531	SCHOH [% of lignin]		0.00779206
01C	Tukey HSD test (parametric)			SCHOH [% of lignin]	WT (n = 6)-TEs (n = 3)	0.0140027
01C	Tukey HSD test (parametric)			SCHOH [% of lignin]	WT (n = 6)-PA (n = 3)	0.0271817
01C	Tukey HSD test (parametric)			SCHOH [% of lignin]	TEs (n = 3)-PA (n = 3)	0.926487

## Sheet: 02C
Supplemental Data. Blaschek et al. (2023). Combinations of laccases control lignin chemistry.
Figure panel	Statistical test	Degrees of freedom (adjusted if applicable)	Test statistic	Variable	Compared groups with numbers of replicates	P-value (adjusted if applicable)
02C	ANOVA (parametric)	6	0.600575	rosette growth rate [cm²/day]		0.729232
02C	Tukey HSD test (parametric)			rosette growth rate [cm²/day]	WT (n = 14)-Q-10 (n = 15)	0.688772
02C	Tukey HSD test (parametric)			rosette growth rate [cm²/day]	WT (n = 14)-Q-17 (n = 15)	0.80208
02C	Tukey HSD test (parametric)			rosette growth rate [cm²/day]	Q-10 (n = 15)-Q (n = 15)	0.892135
02C	Tukey HSD test (parametric)			rosette growth rate [cm²/day]	Q-17 (n = 15)-Q (n = 15)	0.951824
02C	Tukey HSD test (parametric)			rosette growth rate [cm²/day]	Q-5 (n = 15)-Q-10 (n = 15)	0.971407
02C	Tukey HSD test (parametric)			rosette growth rate [cm²/day]	WT (n = 14)-Q-4 (n = 15)	0.974776
02C	Tukey HSD test (parametric)			rosette growth rate [cm²/day]	Q-12 (n = 15)-Q-10 (n = 15)	0.982225
02C	Tukey HSD test (parametric)			rosette growth rate [cm²/day]	WT (n = 14)-Q-12 (n = 15)	0.986058
02C	Tukey HSD test (parametric)			rosette growth rate [cm²/day]	Q-4 (n = 15)-Q-10 (n = 15)	0.990857
02C	Tukey HSD test (parametric)			rosette growth rate [cm²/day]	Q-5 (n = 15)-Q-17 (n = 15)	0.991974
02C	Tukey HSD test (parametric)			rosette growth rate [cm²/day]	WT (n = 14)-Q-5 (n = 15)	0.992085
02C	Tukey HSD test (parametric)			rosette growth rate [cm²/day]	Q-17 (n = 15)-Q-12 (n = 15)	0.995857
02C	Tukey HSD test (parametric)			rosette growth rate [cm²/day]	Q-4 (n = 15)-Q-17 (n = 15)	0.998397
02C	Tukey HSD test (parametric)			rosette growth rate [cm²/day]	Q-4 (n = 15)-Q (n = 15)	0.999073
02C	Tukey HSD test (parametric)			rosette growth rate [cm²/day]	WT (n = 14)-Q (n = 15)	0.999615
02C	Tukey HSD test (parametric)			rosette growth rate [cm²/day]	Q-12 (n = 15)-Q (n = 15)	0.999753
02C	Tukey HSD test (parametric)			rosette growth rate [cm²/day]	Q-5 (n = 15)-Q (n = 15)	0.999939
02C	Tukey HSD test (parametric)			rosette growth rate [cm²/day]	Q-17 (n = 15)-Q-10 (n = 15)	0.999995
02C	Tukey HSD test (parametric)			rosette growth rate [cm²/day]	Q-5 (n = 15)-Q-4 (n = 15)	0.999997
02C	Tukey HSD test (parametric)			rosette growth rate [cm²/day]	Q-4 (n = 15)-Q-12 (n = 15)	1
02C	Tukey HSD test (parametric)			rosette growth rate [cm²/day]	Q-5 (n = 15)-Q-12 (n = 15)	1

## Sheet: 02F
Supplemental Data. Blaschek et al. (2023). Combinations of laccases control lignin chemistry.
Figure panel	Statistical test	Degrees of freedom (adjusted if applicable)	Test statistic	Variable	Compared groups with numbers of replicates	P-value (adjusted if applicable)
02F	ANOVA (parametric)	6	16.7715	stem growth rate [cm/day]		2.18463e-11
02F	Tukey HSD test (parametric)			stem growth rate [cm/day]	Q-4 (n = 10)-Q (n = 10)	1.76897e-07
02F	Tukey HSD test (parametric)			stem growth rate [cm/day]	Q-4 (n = 10)-Q-12 (n = 10)	1.95981e-07
02F	Tukey HSD test (parametric)			stem growth rate [cm/day]	WT (n = 9)-Q (n = 10)	7.74797e-07
02F	Tukey HSD test (parametric)			stem growth rate [cm/day]	WT (n = 9)-Q-12 (n = 10)	8.5518e-07
02F	Tukey HSD test (parametric)			stem growth rate [cm/day]	Q-5 (n = 10)-Q-4 (n = 10)	3.82117e-06
02F	Tukey HSD test (parametric)			stem growth rate [cm/day]	WT (n = 9)-Q-5 (n = 10)	1.47827e-05
02F	Tukey HSD test (parametric)			stem growth rate [cm/day]	Q-17 (n = 10)-Q (n = 10)	0.000168431
02F	Tukey HSD test (parametric)			stem growth rate [cm/day]	Q-17 (n = 10)-Q-12 (n = 10)	0.000184854
02F	Tukey HSD test (parametric)			stem growth rate [cm/day]	Q-5 (n = 10)-Q-17 (n = 10)	0.00251168
02F	Tukey HSD test (parametric)			stem growth rate [cm/day]	Q-10 (n = 10)-Q (n = 10)	0.0160164
02F	Tukey HSD test (parametric)			stem growth rate [cm/day]	Q-12 (n = 10)-Q-10 (n = 10)	0.017259
02F	Tukey HSD test (parametric)			stem growth rate [cm/day]	Q-4 (n = 10)-Q-10 (n = 10)	0.034512
02F	Tukey HSD test (parametric)			stem growth rate [cm/day]	WT (n = 9)-Q-10 (n = 10)	0.0713605
02F	Tukey HSD test (parametric)			stem growth rate [cm/day]	Q-5 (n = 10)-Q-10 (n = 10)	0.121531
02F	Tukey HSD test (parametric)			stem growth rate [cm/day]	Q-4 (n = 10)-Q-17 (n = 10)	0.552788
02F	Tukey HSD test (parametric)			stem growth rate [cm/day]	WT (n = 9)-Q-17 (n = 10)	0.711133
02F	Tukey HSD test (parametric)			stem growth rate [cm/day]	Q-17 (n = 10)-Q-10 (n = 10)	0.806127
02F	Tukey HSD test (parametric)			stem growth rate [cm/day]	Q-5 (n = 10)-Q (n = 10)	0.985453
02F	Tukey HSD test (parametric)			stem growth rate [cm/day]	Q-5 (n = 10)-Q-12 (n = 10)	0.987781
02F	Tukey HSD test (parametric)			stem growth rate [cm/day]	WT (n = 9)-Q-4 (n = 10)	0.999994
02F	Tukey HSD test (parametric)			stem growth rate [cm/day]	Q-12 (n = 10)-Q (n = 10)	1

## Sheet: 02G
Supplemental Data. Blaschek et al. (2023). Combinations of laccases control lignin chemistry.
Figure panel	Statistical test	Degrees of freedom (adjusted if applicable)	Test statistic	Variable	Compared groups with numbers of replicates	P-value (adjusted if applicable)
02G	ANOVA (parametric)	6	56.6608	height [cm]		2.1501e-29
02G	Tukey HSD test (parametric)			height [cm]	Q-4 (n = 15)-Q (n = 15)	4.28123e-10
02G	Tukey HSD test (parametric)			height [cm]	Q-4 (n = 15)-Q-12 (n = 14)	4.28127e-10
02G	Tukey HSD test (parametric)			height [cm]	WT (n = 14)-Q (n = 15)	4.28151e-10
02G	Tukey HSD test (parametric)			height [cm]	Q-5 (n = 15)-Q-4 (n = 15)	4.28153e-10
02G	Tukey HSD test (parametric)			height [cm]	WT (n = 14)-Q-12 (n = 14)	4.2818e-10
02G	Tukey HSD test (parametric)			height [cm]	WT (n = 14)-Q-5 (n = 15)	4.28412e-10
02G	Tukey HSD test (parametric)			height [cm]	Q-17 (n = 15)-Q (n = 15)	4.28579e-10
02G	Tukey HSD test (parametric)			height [cm]	Q-17 (n = 15)-Q-12 (n = 14)	4.57805e-10
02G	Tukey HSD test (parametric)			height [cm]	Q-10 (n = 15)-Q (n = 15)	8.28693e-09
02G	Tukey HSD test (parametric)			height [cm]	Q-5 (n = 15)-Q-17 (n = 15)	1.99109e-08
02G	Tukey HSD test (parametric)			height [cm]	Q-4 (n = 15)-Q-10 (n = 15)	7.90766e-08
02G	Tukey HSD test (parametric)			height [cm]	Q-12 (n = 14)-Q-10 (n = 15)	3.89677e-07
02G	Tukey HSD test (parametric)			height [cm]	Q-5 (n = 15)-Q-10 (n = 15)	0.000142519
02G	Tukey HSD test (parametric)			height [cm]	WT (n = 14)-Q-10 (n = 15)	0.000416268
02G	Tukey HSD test (parametric)			height [cm]	Q-4 (n = 15)-Q-17 (n = 15)	0.000455287
02G	Tukey HSD test (parametric)			height [cm]	WT (n = 14)-Q-17 (n = 15)	0.183756
02G	Tukey HSD test (parametric)			height [cm]	Q-5 (n = 15)-Q (n = 15)	0.287247
02G	Tukey HSD test (parametric)			height [cm]	Q-17 (n = 15)-Q-10 (n = 15)	0.396156
02G	Tukey HSD test (parametric)			height [cm]	WT (n = 14)-Q-4 (n = 15)	0.482384
02G	Tukey HSD test (parametric)			height [cm]	Q-5 (n = 15)-Q-12 (n = 14)	0.760649
02G	Tukey HSD test (parametric)			height [cm]	Q-12 (n = 14)-Q (n = 15)	0.990802

## Sheet: 03B
Supplemental Data. Blaschek et al. (2023). Combinations of laccases control lignin chemistry.
Figure panel	Statistical test	Degrees of freedom (adjusted if applicable)	Test statistic	Variable	Compared groups with numbers of replicates	P-value (adjusted if applicable)
03B	ANOVA (parametric)	6	53.828	DAF oxidation rate		4.3496e-14
03B	ANOVA (parametric)	6	17.422	DAF oxidation rate		2.73056e-08
03B	ANOVA (parametric)	6	9.65157	DAF oxidation rate		8.87494e-06
03B	ANOVA (parametric)	6	4.26429	DAF oxidation rate		0.00357703
03B	ANOVA (parametric)	6	1.12619	DAF oxidation rate		0.372851
03B	ANOVA (parametric)	6	0.52994	DAF oxidation rate		0.780757
03B	Tukey HSD test (parametric)			DAF oxidation rate	WT (n = 5)-Q-10 (n = 5)	4.79139e-12
03B	Tukey HSD test (parametric)			DAF oxidation rate	WT (n = 5)-Q (n = 5)	1.30335e-11
03B	Tukey HSD test (parametric)			DAF oxidation rate	WT (n = 5)-Q-5 (n = 5)	3.33668e-11
03B	Tukey HSD test (parametric)			DAF oxidation rate	WT (n = 5)-Q-12 (n = 5)	1.30324e-10
03B	Tukey HSD test (parametric)			DAF oxidation rate	Q-17 (n = 5)-Q-10 (n = 5)	1.1121e-09
03B	Tukey HSD test (parametric)			DAF oxidation rate	Q-17 (n = 5)-Q (n = 5)	3.58494e-09
03B	Tukey HSD test (parametric)			DAF oxidation rate	WT (n = 5)-Q-4 (n = 5)	5.94164e-09
03B	Tukey HSD test (parametric)			DAF oxidation rate	Q-5 (n = 5)-Q-17 (n = 5)	1.07749e-08
03B	Tukey HSD test (parametric)			DAF oxidation rate	Q-17 (n = 5)-Q-12 (n = 5)	5.29167e-08
03B	Tukey HSD test (parametric)			DAF oxidation rate	WT (n = 5)-Q-10 (n = 5)	5.78505e-07
03B	Tukey HSD test (parametric)			DAF oxidation rate	WT (n = 5)-Q (n = 5)	6.92756e-07
03B	Tukey HSD test (parametric)			DAF oxidation rate	Q-4 (n = 5)-Q-17 (n = 5)	4.39935e-06
03B	Tukey HSD test (parametric)			DAF oxidation rate	WT (n = 5)-Q-4 (n = 5)	6.91779e-06
03B	Tukey HSD test (parametric)			DAF oxidation rate	Q-17 (n = 5)-Q-10 (n = 5)	3.4068e-05
03B	Tukey HSD test (parametric)			DAF oxidation rate	Q-17 (n = 5)-Q (n = 5)	4.12191e-05
03B	Tukey HSD test (parametric)			DAF oxidation rate	WT (n = 5)-Q-10 (n = 5)	4.83931e-05
03B	Tukey HSD test (parametric)			DAF oxidation rate	WT (n = 5)-Q (n = 5)	0.000165078
03B	Tukey HSD test (parametric)			DAF oxidation rate	WT (n = 5)-Q-5 (n = 5)	0.000172604
03B	Tukey HSD test (parametric)			DAF oxidation rate	WT (n = 5)-Q-4 (n = 5)	0.000294569
03B	Tukey HSD test (parametric)			DAF oxidation rate	Q-4 (n = 5)-Q-17 (n = 5)	0.000451831
03B	Tukey HSD test (parametric)			DAF oxidation rate	WT (n = 5)-Q-5 (n = 5)	0.0017607
03B	Tukey HSD test (parametric)			DAF oxidation rate	WT (n = 5)-Q-12 (n = 5)	0.00244848
03B	Tukey HSD test (parametric)			DAF oxidation rate	Q-17 (n = 5)-Q-10 (n = 5)	0.00426726
03B	Tukey HSD test (parametric)			DAF oxidation rate	WT (n = 5)-Q-10 (n = 5)	0.00597893
03B	Tukey HSD test (parametric)			DAF oxidation rate	Q-5 (n = 5)-Q-17 (n = 5)	0.0106581
03B	Tukey HSD test (parametric)			DAF oxidation rate	Q-17 (n = 5)-Q (n = 5)	0.013622
03B	Tukey HSD test (parametric)			DAF oxidation rate	WT (n = 5)-Q (n = 5)	0.0162123
03B	Tukey HSD test (parametric)			DAF oxidation rate	Q-4 (n = 5)-Q-17 (n = 5)	0.0230506
03B	Tukey HSD test (parametric)			DAF oxidation rate	Q-4 (n = 5)-Q-10 (n = 5)	0.0252247
03B	Tukey HSD test (parametric)			DAF oxidation rate	Q-12 (n = 5)-Q-10 (n = 5)	0.0487548
03B	Tukey HSD test (parametric)			DAF oxidation rate	Q-12 (n = 5)-Q (n = 5)	0.0572223
03B	Tukey HSD test (parametric)			DAF oxidation rate	Q-12 (n = 5)-Q-10 (n = 5)	0.0681972
03B	Tukey HSD test (parametric)			DAF oxidation rate	Q-12 (n = 5)-Q-10 (n = 5)	0.0746871
03B	Tukey HSD test (parametric)			DAF oxidation rate	Q-17 (n = 5)-Q-10 (n = 5)	0.08013
03B	Tukey HSD test (parametric)			DAF oxidation rate	Q-4 (n = 5)-Q (n = 5)	0.0835138
03B	Tukey HSD test (parametric)			DAF oxidation rate	WT (n = 5)-Q-12 (n = 5)	0.0933537
03B	Tukey HSD test (parametric)			DAF oxidation rate	Q-5 (n = 5)-Q-17 (n = 5)	0.103868
03B	Tukey HSD test (parametric)			DAF oxidation rate	Q-17 (n = 5)-Q-12 (n = 5)	0.106057
03B	Tukey HSD test (parametric)			DAF oxidation rate	WT (n = 5)-Q-17 (n = 5)	0.132145
03B	Tukey HSD test (parametric)			DAF oxidation rate	Q-12 (n = 5)-Q (n = 5)	0.154483
03B	Tukey HSD test (parametric)			DAF oxidation rate	Q-17 (n = 5)-Q (n = 5)	0.177944
03B	Tukey HSD test (parametric)			DAF oxidation rate	Q-12 (n = 5)-Q (n = 5)	0.187275
03B	Tukey HSD test (parametric)			DAF oxidation rate	Q-5 (n = 5)-Q-4 (n = 5)	0.215387
03B	Tukey HSD test (parametric)			DAF oxidation rate	Q-5 (n = 5)-Q-10 (n = 5)	0.239722
03B	Tukey HSD test (parametric)			DAF oxidation rate	Q-4 (n = 5)-Q-12 (n = 5)	0.273288
03B	Tukey HSD test (parametric)			DAF oxidation rate	Q-4 (n = 5)-Q-12 (n = 5)	0.320069
03B	Tukey HSD test (parametric)			DAF oxidation rate	Q-5 (n = 5)-Q-10 (n = 5)	0.335453
03B	Tukey HSD test (parametric)			DAF oxidation rate	Q-5 (n = 5)-Q (n = 5)	0.373403
03B	Tukey HSD test (parametric)			DAF oxidation rate	Q-4 (n = 5)-Q-10 (n = 5)	0.409647
03B	Tukey HSD test (parametric)			DAF oxidation rate	WT (n = 5)-Q-4 (n = 5)	0.4343
03B	Tukey HSD test (parametric)			DAF oxidation rate	Q-5 (n = 5)-Q (n = 5)	0.442034
03B	Tukey HSD test (parametric)			DAF oxidation rate	Q-17 (n = 5)-Q-10 (n = 5)	0.486143
03B	Tukey HSD test (parametric)			DAF oxidation rate	Q-4 (n = 5)-Q-12 (n = 5)	0.576184
03B	Tukey HSD test (parametric)			DAF oxidation rate	WT (n = 5)-Q-17 (n = 5)	0.582719
03B	Tukey HSD test (parametric)			DAF oxidation rate	Q-12 (n = 5)-Q-10 (n = 5)	0.624303
03B	Tukey HSD test (parametric)			DAF oxidation rate	WT (n = 5)-Q-17 (n = 5)	0.627488
03B	Tukey HSD test (parametric)			DAF oxidation rate	WT (n = 5)-Q-5 (n = 5)	0.646102
03B	Tukey HSD test (parametric)			DAF oxidation rate	Q-4 (n = 5)-Q (n = 5)	0.654261
03B	Tukey HSD test (parametric)			DAF oxidation rate	Q-5 (n = 5)-Q-12 (n = 5)	0.659529
03B	Tukey HSD test (parametric)			DAF oxidation rate	WT (n = 5)-Q-17 (n = 5)	0.698545
03B	Tukey HSD test (parametric)			DAF oxidation rate	Q-17 (n = 5)-Q (n = 5)	0.709522
03B	Tukey HSD test (parametric)			DAF oxidation rate	Q-12 (n = 5)-Q-10 (n = 5)	0.748544
03B	Tukey HSD test (parametric)			DAF oxidation rate	Q-5 (n = 5)-Q-10 (n = 5)	0.770494
03B	Tukey HSD test (parametric)			DAF oxidation rate	Q-5 (n = 5)-Q (n = 5)	0.783943
03B	Tukey HSD test (parametric)			DAF oxidation rate	Q-5 (n = 5)-Q-10 (n = 5)	0.822285
03B	Tukey HSD test (parametric)			DAF oxidation rate	WT (n = 5)-Q-12 (n = 5)	0.830323
03B	Tukey HSD test (parametric)			DAF oxidation rate	Q-4 (n = 5)-Q (n = 5)	0.843406
03B	Tukey HSD test (parametric)			DAF oxidation rate	WT (n = 5)-Q-5 (n = 5)	0.848677
03B	Tukey HSD test (parametric)			DAF oxidation rate	Q-5 (n = 5)-Q-4 (n = 5)	0.88265
03B	Tukey HSD test (parametric)			DAF oxidation rate	Q-17 (n = 5)-Q-12 (n = 5)	0.890816
03B	Tukey HSD test (parametric)			DAF oxidation rate	Q-12 (n = 5)-Q (n = 5)	0.901401
03B	Tukey HSD test (parametric)			DAF oxidation rate	Q-12 (n = 5)-Q (n = 5)	0.913827
03B	Tukey HSD test (parametric)			DAF oxidation rate	Q-4 (n = 5)-Q-10 (n = 5)	0.920221
03B	Tukey HSD test (parametric)			DAF oxidation rate	WT (n = 5)-Q-17 (n = 5)	0.924479
03B	Tukey HSD test (parametric)			DAF oxidation rate	Q-5 (n = 5)-Q (n = 5)	0.926173
03B	Tukey HSD test (parametric)			DAF oxidation rate	WT (n = 5)-Q-5 (n = 5)	0.943585
03B	Tukey HSD test (parametric)			DAF oxidation rate	Q-12 (n = 5)-Q (n = 5)	0.944977
03B	Tukey HSD test (parametric)			DAF oxidation rate	WT (n = 5)-Q-12 (n = 5)	0.945085
03B	Tukey HSD test (parametric)			DAF oxidation rate	Q-5 (n = 5)-Q-10 (n = 5)	0.945878
03B	Tukey HSD test (parametric)			DAF oxidation rate	Q-5 (n = 5)-Q-12 (n = 5)	0.949849
03B	Tukey HSD test (parametric)			DAF oxidation rate	Q-4 (n = 5)-Q-12 (n = 5)	0.953256
03B	Tukey HSD test (parametric)			DAF oxidation rate	Q-4 (n = 5)-Q-10 (n = 5)	0.956578
03B	Tukey HSD test (parametric)			DAF oxidation rate	WT (n = 5)-Q-4 (n = 5)	0.959907
03B	Tukey HSD test (parametric)			DAF oxidation rate	Q-5 (n = 5)-Q-10 (n = 5)	0.962825
03B	Tukey HSD test (parametric)			DAF oxidation rate	Q-4 (n = 5)-Q-17 (n = 5)	0.967928
03B	Tukey HSD test (parametric)			DAF oxidation rate	WT (n = 5)-Q-4 (n = 5)	0.968445
03B	Tukey HSD test (parametric)			DAF oxidation rate	Q-4 (n = 5)-Q (n = 5)	0.969948
03B	Tukey HSD test (parametric)			DAF oxidation rate	Q-5 (n = 5)-Q (n = 5)	0.971083
03B	Tukey HSD test (parametric)			DAF oxidation rate	Q-4 (n = 5)-Q-10 (n = 5)	0.980913
03B	Tukey HSD test (parametric)			DAF oxidation rate	Q-4 (n = 5)-Q-17 (n = 5)	0.982049
03B	Tukey HSD test (parametric)			DAF oxidation rate	Q-4 (n = 5)-Q (n = 5)	0.988037
03B	Tukey HSD test (parametric)			DAF oxidation rate	Q-17 (n = 5)-Q (n = 5)	0.988217
03B	Tukey HSD test (parametric)			DAF oxidation rate	Q-5 (n = 5)-Q-17 (n = 5)	0.99273
03B	Tukey HSD test (parametric)			DAF oxidation rate	Q-5 (n = 5)-Q-12 (n = 5)	0.992759
03B	Tukey HSD test (parametric)			DAF oxidation rate	Q-4 (n = 5)-Q-10 (n = 5)	0.992903
03B	Tukey HSD test (parametric)			DAF oxidation rate	Q-5 (n = 5)-Q-4 (n = 5)	0.993077
03B	Tukey HSD test (parametric)			DAF oxidation rate	Q-5 (n = 5)-Q-12 (n = 5)	0.994691
03B	Tukey HSD test (parametric)			DAF oxidation rate	WT (n = 5)-Q-12 (n = 5)	0.995553
03B	Tukey HSD test (parametric)			DAF oxidation rate	Q-5 (n = 5)-Q-17 (n = 5)	0.997309
03B	Tukey HSD test (parametric)			DAF oxidation rate	Q-4 (n = 5)-Q-17 (n = 5)	0.997444
03B	Tukey HSD test (parametric)			DAF oxidation rate	Q-12 (n = 5)-Q-10 (n = 5)	0.998076
03B	Tukey HSD test (parametric)			DAF oxidation rate	Q-10 (n = 5)-Q (n = 5)	0.998111
03B	Tukey HSD test (parametric)			DAF oxidation rate	Q-10 (n = 5)-Q (n = 5)	0.998836
03B	Tukey HSD test (parametric)			DAF oxidation rate	Q-5 (n = 5)-Q (n = 5)	0.998862
03B	Tukey HSD test (parametric)			DAF oxidation rate	Q-5 (n = 5)-Q-17 (n = 5)	0.999078
03B	Tukey HSD test (parametric)			DAF oxidation rate	Q-10 (n = 5)-Q (n = 5)	0.999159
03B	Tukey HSD test (parametric)			DAF oxidation rate	Q-17 (n = 5)-Q-12 (n = 5)	0.999441
03B	Tukey HSD test (parametric)			DAF oxidation rate	Q-5 (n = 5)-Q-12 (n = 5)	0.999593
03B	Tukey HSD test (parametric)			DAF oxidation rate	WT (n = 5)-Q (n = 5)	0.999624
03B	Tukey HSD test (parametric)			DAF oxidation rate	Q-10 (n = 5)-Q (n = 5)	0.999625
03B	Tukey HSD test (parametric)			DAF oxidation rate	Q-4 (n = 5)-Q-12 (n = 5)	0.999715
03B	Tukey HSD test (parametric)			DAF oxidation rate	Q-10 (n = 5)-Q (n = 5)	0.999791
03B	Tukey HSD test (parametric)			DAF oxidation rate	WT (n = 5)-Q-17 (n = 5)	0.999837
03B	Tukey HSD test (parametric)			DAF oxidation rate	Q-5 (n = 5)-Q-4 (n = 5)	0.999843
03B	Tukey HSD test (parametric)			DAF oxidation rate	Q-5 (n = 5)-Q-4 (n = 5)	0.999848
03B	Tukey HSD test (parametric)			DAF oxidation rate	Q-4 (n = 5)-Q-12 (n = 5)	0.999946
03B	Tukey HSD test (parametric)			DAF oxidation rate	Q-17 (n = 5)-Q-12 (n = 5)	0.999958
03B	Tukey HSD test (parametric)			DAF oxidation rate	Q-17 (n = 5)-Q-10 (n = 5)	0.999971
03B	Tukey HSD test (parametric)			DAF oxidation rate	Q-4 (n = 5)-Q (n = 5)	0.99999
03B	Tukey HSD test (parametric)			DAF oxidation rate	WT (n = 5)-Q (n = 5)	0.999992
03B	Tukey HSD test (parametric)			DAF oxidation rate	WT (n = 5)-Q-10 (n = 5)	0.999999
03B	Tukey HSD test (parametric)			DAF oxidation rate	Q-5 (n = 5)-Q-4 (n = 5)	1
03B	Tukey HSD test (parametric)			DAF oxidation rate	WT (n = 5)-Q-10 (n = 5)	1
03B	Tukey HSD test (parametric)			DAF oxidation rate	Q-17 (n = 5)-Q-12 (n = 5)	1
03B	Tukey HSD test (parametric)			DAF oxidation rate	Q-10 (n = 5)-Q (n = 5)	1
03B	Tukey HSD test (parametric)			DAF oxidation rate	Q-5 (n = 5)-Q-12 (n = 5)	1

## Sheet: 03C
Supplemental Data. Blaschek et al. (2023). Combinations of laccases control lignin chemistry.
Figure panel	Statistical test	Degrees of freedom (adjusted if applicable)	Test statistic	Variable	Compared groups with numbers of replicates	P-value (adjusted if applicable)
03C	ANOVA (parametric)	6	6.21206	DAB oxidation rate		0.000308895
03C	ANOVA (parametric)	6	5.22213	DAB oxidation rate		0.00102362
03C	ANOVA (parametric)	6	2.84749	DAB oxidation rate		0.0271551
03C	ANOVA (parametric)	6	2.65148	DAB oxidation rate		0.0365064
03C	ANOVA (parametric)	6	0.994662	DAB oxidation rate		0.448096
03C	ANOVA (parametric)	6	0.638759	DAB oxidation rate		0.698305
03C	Tukey HSD test (parametric)			DAB oxidation rate	Q-12 (n = 5)-Q (n = 5)	0.00137977
03C	Tukey HSD test (parametric)			DAB oxidation rate	Q-5 (n = 5)-Q (n = 5)	0.00238775
03C	Tukey HSD test (parametric)			DAB oxidation rate	WT (n = 5)-Q-5 (n = 5)	0.00610895
03C	Tukey HSD test (parametric)			DAB oxidation rate	Q-12 (n = 5)-Q-10 (n = 5)	0.00715217
03C	Tukey HSD test (parametric)			DAB oxidation rate	WT (n = 5)-Q-12 (n = 5)	0.00831325
03C	Tukey HSD test (parametric)			DAB oxidation rate	Q-5 (n = 5)-Q-10 (n = 5)	0.0120724
03C	Tukey HSD test (parametric)			DAB oxidation rate	Q-12 (n = 5)-Q (n = 5)	0.0284241
03C	Tukey HSD test (parametric)			DAB oxidation rate	Q-5 (n = 5)-Q-4 (n = 5)	0.0302596
03C	Tukey HSD test (parametric)			DAB oxidation rate	Q-4 (n = 5)-Q-12 (n = 5)	0.0401148
03C	Tukey HSD test (parametric)			DAB oxidation rate	Q-17 (n = 5)-Q-12 (n = 5)	0.0511386
03C	Tukey HSD test (parametric)			DAB oxidation rate	Q-5 (n = 5)-Q-10 (n = 5)	0.0544122
03C	Tukey HSD test (parametric)			DAB oxidation rate	Q-12 (n = 5)-Q-10 (n = 5)	0.0710478
03C	Tukey HSD test (parametric)			DAB oxidation rate	Q-17 (n = 5)-Q-12 (n = 5)	0.0746603
03C	Tukey HSD test (parametric)			DAB oxidation rate	Q-4 (n = 5)-Q (n = 5)	0.0951001
03C	Tukey HSD test (parametric)			DAB oxidation rate	Q-4 (n = 5)-Q-12 (n = 5)	0.10579
03C	Tukey HSD test (parametric)			DAB oxidation rate	WT (n = 5)-Q-12 (n = 5)	0.114803
03C	Tukey HSD test (parametric)			DAB oxidation rate	Q-5 (n = 5)-Q-17 (n = 5)	0.115378
03C	Tukey HSD test (parametric)			DAB oxidation rate	WT (n = 5)-Q-12 (n = 5)	0.127658
03C	Tukey HSD test (parametric)			DAB oxidation rate	WT (n = 5)-Q-5 (n = 5)	0.127798
03C	Tukey HSD test (parametric)			DAB oxidation rate	WT (n = 5)-Q (n = 5)	0.144518
03C	Tukey HSD test (parametric)			DAB oxidation rate	Q-5 (n = 5)-Q-17 (n = 5)	0.147815
03C	Tukey HSD test (parametric)			DAB oxidation rate	Q-12 (n = 5)-Q-10 (n = 5)	0.168377
03C	Tukey HSD test (parametric)			DAB oxidation rate	Q-17 (n = 5)-Q-12 (n = 5)	0.185887
03C	Tukey HSD test (parametric)			DAB oxidation rate	WT (n = 5)-Q (n = 5)	0.207649
03C	Tukey HSD test (parametric)			DAB oxidation rate	Q-12 (n = 5)-Q (n = 5)	0.230507
03C	Tukey HSD test (parametric)			DAB oxidation rate	Q-4 (n = 5)-Q-12 (n = 5)	0.248384
03C	Tukey HSD test (parametric)			DAB oxidation rate	Q-5 (n = 5)-Q (n = 5)	0.252702
03C	Tukey HSD test (parametric)			DAB oxidation rate	Q-5 (n = 5)-Q-4 (n = 5)	0.271745
03C	Tukey HSD test (parametric)			DAB oxidation rate	Q-4 (n = 5)-Q-10 (n = 5)	0.307292
03C	Tukey HSD test (parametric)			DAB oxidation rate	Q-17 (n = 5)-Q-12 (n = 5)	0.328362
03C	Tukey HSD test (parametric)			DAB oxidation rate	Q-5 (n = 5)-Q-17 (n = 5)	0.356163
03C	Tukey HSD test (parametric)			DAB oxidation rate	WT (n = 5)-Q-12 (n = 5)	0.356596
03C	Tukey HSD test (parametric)			DAB oxidation rate	WT (n = 5)-Q-17 (n = 5)	0.416033
03C	Tukey HSD test (parametric)			DAB oxidation rate	Q-4 (n = 5)-Q (n = 5)	0.427961
03C	Tukey HSD test (parametric)			DAB oxidation rate	Q-5 (n = 5)-Q (n = 5)	0.4568
03C	Tukey HSD test (parametric)			DAB oxidation rate	WT (n = 5)-Q-5 (n = 5)	0.475941
03C	Tukey HSD test (parametric)			DAB oxidation rate	Q-17 (n = 5)-Q-10 (n = 5)	0.489919
03C	Tukey HSD test (parametric)			DAB oxidation rate	WT (n = 5)-Q-10 (n = 5)	0.535523
03C	Tukey HSD test (parametric)			DAB oxidation rate	Q-10 (n = 5)-Q (n = 5)	0.584989
03C	Tukey HSD test (parametric)			DAB oxidation rate	Q-4 (n = 5)-Q-12 (n = 5)	0.596227
03C	Tukey HSD test (parametric)			DAB oxidation rate	Q-5 (n = 5)-Q-17 (n = 5)	0.614984
03C	Tukey HSD test (parametric)			DAB oxidation rate	Q-17 (n = 5)-Q (n = 5)	0.639823
03C	Tukey HSD test (parametric)			DAB oxidation rate	Q-12 (n = 5)-Q-10 (n = 5)	0.644707
03C	Tukey HSD test (parametric)			DAB oxidation rate	Q-17 (n = 5)-Q (n = 5)	0.667526
03C	Tukey HSD test (parametric)			DAB oxidation rate	Q-5 (n = 5)-Q-10 (n = 5)	0.677698
03C	Tukey HSD test (parametric)			DAB oxidation rate	Q-5 (n = 5)-Q-4 (n = 5)	0.724198
03C	Tukey HSD test (parametric)			DAB oxidation rate	Q-5 (n = 5)-Q-12 (n = 5)	0.769649
03C	Tukey HSD test (parametric)			DAB oxidation rate	WT (n = 5)-Q-17 (n = 5)	0.803652
03C	Tukey HSD test (parametric)			DAB oxidation rate	Q-5 (n = 5)-Q (n = 5)	0.809603
03C	Tukey HSD test (parametric)			DAB oxidation rate	Q-5 (n = 5)-Q-4 (n = 5)	0.81164
03C	Tukey HSD test (parametric)			DAB oxidation rate	Q-10 (n = 5)-Q (n = 5)	0.812565
03C	Tukey HSD test (parametric)			DAB oxidation rate	Q-17 (n = 5)-Q (n = 5)	0.823641
03C	Tukey HSD test (parametric)			DAB oxidation rate	Q-17 (n = 5)-Q (n = 5)	0.855536
03C	Tukey HSD test (parametric)			DAB oxidation rate	WT (n = 5)-Q-5 (n = 5)	0.855828
03C	Tukey HSD test (parametric)			DAB oxidation rate	Q-4 (n = 5)-Q-17 (n = 5)	0.861229
03C	Tukey HSD test (parametric)			DAB oxidation rate	Q-12 (n = 5)-Q (n = 5)	0.866368
03C	Tukey HSD test (parametric)			DAB oxidation rate	Q-4 (n = 5)-Q-17 (n = 5)	0.868538
03C	Tukey HSD test (parametric)			DAB oxidation rate	WT (n = 5)-Q-12 (n = 5)	0.883427
03C	Tukey HSD test (parametric)			DAB oxidation rate	Q-12 (n = 5)-Q-10 (n = 5)	0.884567
03C	Tukey HSD test (parametric)			DAB oxidation rate	Q-17 (n = 5)-Q-12 (n = 5)	0.893113
03C	Tukey HSD test (parametric)			DAB oxidation rate	WT (n = 5)-Q-10 (n = 5)	0.903732
03C	Tukey HSD test (parametric)			DAB oxidation rate	Q-5 (n = 5)-Q-17 (n = 5)	0.905101
03C	Tukey HSD test (parametric)			DAB oxidation rate	WT (n = 5)-Q-17 (n = 5)	0.911397
03C	Tukey HSD test (parametric)			DAB oxidation rate	Q-5 (n = 5)-Q-10 (n = 5)	0.91155
03C	Tukey HSD test (parametric)			DAB oxidation rate	WT (n = 5)-Q-10 (n = 5)	0.91648
03C	Tukey HSD test (parametric)			DAB oxidation rate	Q-12 (n = 5)-Q-10 (n = 5)	0.926466
03C	Tukey HSD test (parametric)			DAB oxidation rate	Q-17 (n = 5)-Q-10 (n = 5)	0.951835
03C	Tukey HSD test (parametric)			DAB oxidation rate	WT (n = 5)-Q-10 (n = 5)	0.968136
03C	Tukey HSD test (parametric)			DAB oxidation rate	WT (n = 5)-Q-5 (n = 5)	0.972448
03C	Tukey HSD test (parametric)			DAB oxidation rate	Q-12 (n = 5)-Q (n = 5)	0.977327
03C	Tukey HSD test (parametric)			DAB oxidation rate	WT (n = 5)-Q-17 (n = 5)	0.977481
03C	Tukey HSD test (parametric)			DAB oxidation rate	Q-4 (n = 5)-Q (n = 5)	0.978806
03C	Tukey HSD test (parametric)			DAB oxidation rate	Q-10 (n = 5)-Q (n = 5)	0.979464
03C	Tukey HSD test (parametric)			DAB oxidation rate	Q-17 (n = 5)-Q-12 (n = 5)	0.980399
03C	Tukey HSD test (parametric)			DAB oxidation rate	Q-5 (n = 5)-Q (n = 5)	0.981176
03C	Tukey HSD test (parametric)			DAB oxidation rate	WT (n = 5)-Q-4 (n = 5)	0.986095
03C	Tukey HSD test (parametric)			DAB oxidation rate	Q-5 (n = 5)-Q-10 (n = 5)	0.987209
03C	Tukey HSD test (parametric)			DAB oxidation rate	Q-10 (n = 5)-Q (n = 5)	0.987808
03C	Tukey HSD test (parametric)			DAB oxidation rate	Q-4 (n = 5)-Q-17 (n = 5)	0.98897
03C	Tukey HSD test (parametric)			DAB oxidation rate	Q-4 (n = 5)-Q-10 (n = 5)	0.991074
03C	Tukey HSD test (parametric)			DAB oxidation rate	WT (n = 5)-Q (n = 5)	0.992283
03C	Tukey HSD test (parametric)			DAB oxidation rate	Q-4 (n = 5)-Q-12 (n = 5)	0.992963
03C	Tukey HSD test (parametric)			DAB oxidation rate	Q-5 (n = 5)-Q-12 (n = 5)	0.993983
03C	Tukey HSD test (parametric)			DAB oxidation rate	WT (n = 5)-Q-4 (n = 5)	0.994202
03C	Tukey HSD test (parametric)			DAB oxidation rate	Q-4 (n = 5)-Q-10 (n = 5)	0.994514
03C	Tukey HSD test (parametric)			DAB oxidation rate	Q-10 (n = 5)-Q (n = 5)	0.99496
03C	Tukey HSD test (parametric)			DAB oxidation rate	WT (n = 5)-Q-4 (n = 5)	0.995408
03C	Tukey HSD test (parametric)			DAB oxidation rate	WT (n = 5)-Q-5 (n = 5)	0.996137
03C	Tukey HSD test (parametric)			DAB oxidation rate	Q-4 (n = 5)-Q (n = 5)	0.996485
03C	Tukey HSD test (parametric)			DAB oxidation rate	WT (n = 5)-Q-17 (n = 5)	0.99676
03C	Tukey HSD test (parametric)			DAB oxidation rate	Q-17 (n = 5)-Q-10 (n = 5)	0.997055
03C	Tukey HSD test (parametric)			DAB oxidation rate	Q-5 (n = 5)-Q-10 (n = 5)	0.997627
03C	Tukey HSD test (parametric)			DAB oxidation rate	Q-17 (n = 5)-Q-10 (n = 5)	0.998039
03C	Tukey HSD test (parametric)			DAB oxidation rate	Q-4 (n = 5)-Q-10 (n = 5)	0.998056
03C	Tukey HSD test (parametric)			DAB oxidation rate	Q-5 (n = 5)-Q-17 (n = 5)	0.998113
03C	Tukey HSD test (parametric)			DAB oxidation rate	Q-5 (n = 5)-Q (n = 5)	0.99838
03C	Tukey HSD test (parametric)			DAB oxidation rate	Q-4 (n = 5)-Q-17 (n = 5)	0.998469
03C	Tukey HSD test (parametric)			DAB oxidation rate	Q-17 (n = 5)-Q-10 (n = 5)	0.99894
03C	Tukey HSD test (parametric)			DAB oxidation rate	Q-4 (n = 5)-Q-12 (n = 5)	0.999321
03C	Tukey HSD test (parametric)			DAB oxidation rate	WT (n = 5)-Q-17 (n = 5)	0.999412
03C	Tukey HSD test (parametric)			DAB oxidation rate	WT (n = 5)-Q-4 (n = 5)	0.999543
03C	Tukey HSD test (parametric)			DAB oxidation rate	Q-4 (n = 5)-Q (n = 5)	0.999596
03C	Tukey HSD test (parametric)			DAB oxidation rate	WT (n = 5)-Q-4 (n = 5)	0.999607
03C	Tukey HSD test (parametric)			DAB oxidation rate	WT (n = 5)-Q (n = 5)	0.999759
03C	Tukey HSD test (parametric)			DAB oxidation rate	WT (n = 5)-Q (n = 5)	0.999777
03C	Tukey HSD test (parametric)			DAB oxidation rate	Q-4 (n = 5)-Q-17 (n = 5)	0.999856
03C	Tukey HSD test (parametric)			DAB oxidation rate	Q-5 (n = 5)-Q-12 (n = 5)	0.999874
03C	Tukey HSD test (parametric)			DAB oxidation rate	Q-4 (n = 5)-Q-10 (n = 5)	0.999972
03C	Tukey HSD test (parametric)			DAB oxidation rate	Q-17 (n = 5)-Q (n = 5)	0.999972
03C	Tukey HSD test (parametric)			DAB oxidation rate	Q-10 (n = 5)-Q (n = 5)	0.999981
03C	Tukey HSD test (parametric)			DAB oxidation rate	Q-4 (n = 5)-Q-10 (n = 5)	0.999982
03C	Tukey HSD test (parametric)			DAB oxidation rate	Q-17 (n = 5)-Q (n = 5)	0.99999
03C	Tukey HSD test (parametric)			DAB oxidation rate	WT (n = 5)-Q (n = 5)	0.999991
03C	Tukey HSD test (parametric)			DAB oxidation rate	Q-5 (n = 5)-Q-12 (n = 5)	0.999992
03C	Tukey HSD test (parametric)			DAB oxidation rate	Q-4 (n = 5)-Q-17 (n = 5)	0.999997
03C	Tukey HSD test (parametric)			DAB oxidation rate	Q-12 (n = 5)-Q (n = 5)	0.999998
03C	Tukey HSD test (parametric)			DAB oxidation rate	WT (n = 5)-Q-10 (n = 5)	0.999999
03C	Tukey HSD test (parametric)			DAB oxidation rate	WT (n = 5)-Q-10 (n = 5)	1
03C	Tukey HSD test (parametric)			DAB oxidation rate	Q-5 (n = 5)-Q-12 (n = 5)	1
03C	Tukey HSD test (parametric)			DAB oxidation rate	Q-5 (n = 5)-Q-4 (n = 5)	1
03C	Tukey HSD test (parametric)			DAB oxidation rate	WT (n = 5)-Q-4 (n = 5)	1
03C	Tukey HSD test (parametric)			DAB oxidation rate	Q-5 (n = 5)-Q-12 (n = 5)	1
03C	Tukey HSD test (parametric)			DAB oxidation rate	WT (n = 5)-Q-12 (n = 5)	1
03C	Tukey HSD test (parametric)			DAB oxidation rate	Q-4 (n = 5)-Q (n = 5)	1
03C	Tukey HSD test (parametric)			DAB oxidation rate	Q-17 (n = 5)-Q-10 (n = 5)	1
03C	Tukey HSD test (parametric)			DAB oxidation rate	Q-5 (n = 5)-Q-4 (n = 5)	1

## Sheet: 04B
Supplemental Data. Blaschek et al. (2023). Combinations of laccases control lignin chemistry.
Figure panel	Statistical test	Degrees of freedom (adjusted if applicable)	Test statistic	Variable	Compared groups with numbers of replicates	P-value (adjusted if applicable)
05B	ANOVA (parametric)	6	10.4987	GCHO ⁄GCHOH		4.16453e-06
05B	ANOVA (parametric)	6	5.32446	GCHO ⁄GCHOH		0.000900481
05B	ANOVA (parametric)	6	3.32675	GCHO ⁄GCHOH		0.0133665
05B	ANOVA (parametric)	6	0.193346	GCHO ⁄GCHOH		0.976097
05B	Tukey HSD test (parametric)			GCHO ⁄GCHOH	WT (n = 5)-Q-5 (n = 5)	0.000134523
05B	Tukey HSD test (parametric)			GCHO ⁄GCHOH	WT (n = 5)-Q-10 (n = 5)	0.000173023
05B	Tukey HSD test (parametric)			GCHO ⁄GCHOH	Q-5 (n = 5)-Q-17 (n = 5)	0.000365237
05B	Tukey HSD test (parametric)			GCHO ⁄GCHOH	Q-17 (n = 5)-Q-10 (n = 5)	0.000469564
05B	Tukey HSD test (parametric)			GCHO ⁄GCHOH	WT (n = 5)-Q-12 (n = 5)	0.0015996
05B	Tukey HSD test (parametric)			GCHO ⁄GCHOH	WT (n = 5)-Q (n = 5)	0.00175385
05B	Tukey HSD test (parametric)			GCHO ⁄GCHOH	WT (n = 5)-Q (n = 5)	0.00219777
05B	Tukey HSD test (parametric)			GCHO ⁄GCHOH	Q-17 (n = 5)-Q (n = 5)	0.00362751
05B	Tukey HSD test (parametric)			GCHO ⁄GCHOH	Q-17 (n = 5)-Q-12 (n = 5)	0.00423746
05B	Tukey HSD test (parametric)			GCHO ⁄GCHOH	Q-17 (n = 5)-Q (n = 5)	0.00577984
05B	Tukey HSD test (parametric)			GCHO ⁄GCHOH	WT (n = 5)-Q (n = 5)	0.018355
05B	Tukey HSD test (parametric)			GCHO ⁄GCHOH	WT (n = 5)-Q-10 (n = 5)	0.025813
05B	Tukey HSD test (parametric)			GCHO ⁄GCHOH	WT (n = 5)-Q-4 (n = 5)	0.0388429
05B	Tukey HSD test (parametric)			GCHO ⁄GCHOH	WT (n = 5)-Q-4 (n = 5)	0.0400149
05B	Tukey HSD test (parametric)			GCHO ⁄GCHOH	WT (n = 5)-Q-5 (n = 5)	0.0617506
05B	Tukey HSD test (parametric)			GCHO ⁄GCHOH	WT (n = 5)-Q-5 (n = 5)	0.0705919
05B	Tukey HSD test (parametric)			GCHO ⁄GCHOH	Q-4 (n = 5)-Q-17 (n = 5)	0.0722778
05B	Tukey HSD test (parametric)			GCHO ⁄GCHOH	Q-4 (n = 5)-Q-17 (n = 5)	0.0909461
05B	Tukey HSD test (parametric)			GCHO ⁄GCHOH	Q-5 (n = 5)-Q-17 (n = 5)	0.111316
05B	Tukey HSD test (parametric)			GCHO ⁄GCHOH	WT (n = 5)-Q-10 (n = 5)	0.180984
05B	Tukey HSD test (parametric)			GCHO ⁄GCHOH	Q-12 (n = 5)-Q (n = 5)	0.240775
05B	Tukey HSD test (parametric)			GCHO ⁄GCHOH	Q-17 (n = 5)-Q-10 (n = 5)	0.293301
05B	Tukey HSD test (parametric)			GCHO ⁄GCHOH	WT (n = 5)-Q-4 (n = 5)	0.295712
05B	Tukey HSD test (parametric)			GCHO ⁄GCHOH	Q-5 (n = 5)-Q-4 (n = 5)	0.317369
05B	Tukey HSD test (parametric)			GCHO ⁄GCHOH	Q-12 (n = 5)-Q (n = 5)	0.32443
05B	Tukey HSD test (parametric)			GCHO ⁄GCHOH	WT (n = 5)-Q-12 (n = 5)	0.360152
05B	Tukey HSD test (parametric)			GCHO ⁄GCHOH	Q-4 (n = 5)-Q-10 (n = 5)	0.366143
05B	Tukey HSD test (parametric)			GCHO ⁄GCHOH	Q-12 (n = 5)-Q-10 (n = 5)	0.400428
05B	Tukey HSD test (parametric)			GCHO ⁄GCHOH	Q-10 (n = 5)-Q (n = 5)	0.450652
05B	Tukey HSD test (parametric)			GCHO ⁄GCHOH	Q-17 (n = 5)-Q (n = 5)	0.479798
05B	Tukey HSD test (parametric)			GCHO ⁄GCHOH	Q-17 (n = 5)-Q-12 (n = 5)	0.522805
05B	Tukey HSD test (parametric)			GCHO ⁄GCHOH	Q-17 (n = 5)-Q-10 (n = 5)	0.567894
05B	Tukey HSD test (parametric)			GCHO ⁄GCHOH	WT (n = 5)-Q-17 (n = 5)	0.638597
05B	Tukey HSD test (parametric)			GCHO ⁄GCHOH	Q-5 (n = 5)-Q-12 (n = 5)	0.670952
05B	Tukey HSD test (parametric)			GCHO ⁄GCHOH	Q-5 (n = 5)-Q (n = 5)	0.771925
05B	Tukey HSD test (parametric)			GCHO ⁄GCHOH	WT (n = 5)-Q-12 (n = 5)	0.799691
05B	Tukey HSD test (parametric)			GCHO ⁄GCHOH	Q-5 (n = 5)-Q-17 (n = 5)	0.826003
05B	Tukey HSD test (parametric)			GCHO ⁄GCHOH	Q-4 (n = 5)-Q (n = 5)	0.829073
05B	Tukey HSD test (parametric)			GCHO ⁄GCHOH	Q-4 (n = 5)-Q-12 (n = 5)	0.851166
05B	Tukey HSD test (parametric)			GCHO ⁄GCHOH	Q-4 (n = 5)-Q (n = 5)	0.871893
05B	Tukey HSD test (parametric)			GCHO ⁄GCHOH	Q-4 (n = 5)-Q-10 (n = 5)	0.890479
05B	Tukey HSD test (parametric)			GCHO ⁄GCHOH	Q-4 (n = 5)-Q (n = 5)	0.900197
05B	Tukey HSD test (parametric)			GCHO ⁄GCHOH	Q-4 (n = 5)-Q-12 (n = 5)	0.907609
05B	Tukey HSD test (parametric)			GCHO ⁄GCHOH	Q-5 (n = 5)-Q (n = 5)	0.936802
05B	Tukey HSD test (parametric)			GCHO ⁄GCHOH	Q-10 (n = 5)-Q (n = 5)	0.956327
05B	Tukey HSD test (parametric)			GCHO ⁄GCHOH	Q-10 (n = 5)-Q (n = 5)	0.959021
05B	Tukey HSD test (parametric)			GCHO ⁄GCHOH	Q-5 (n = 5)-Q-12 (n = 5)	0.96234
05B	Tukey HSD test (parametric)			GCHO ⁄GCHOH	Q-5 (n = 5)-Q-12 (n = 5)	0.964215
05B	Tukey HSD test (parametric)			GCHO ⁄GCHOH	Q-4 (n = 5)-Q-12 (n = 5)	0.974349
05B	Tukey HSD test (parametric)			GCHO ⁄GCHOH	Q-12 (n = 5)-Q-10 (n = 5)	0.978787
05B	Tukey HSD test (parametric)			GCHO ⁄GCHOH	Q-17 (n = 5)-Q-10 (n = 5)	0.981365
05B	Tukey HSD test (parametric)			GCHO ⁄GCHOH	Q-12 (n = 5)-Q-10 (n = 5)	0.98535
05B	Tukey HSD test (parametric)			GCHO ⁄GCHOH	Q-5 (n = 5)-Q-4 (n = 5)	0.987702
05B	Tukey HSD test (parametric)			GCHO ⁄GCHOH	Q-4 (n = 5)-Q-10 (n = 5)	0.989006
05B	Tukey HSD test (parametric)			GCHO ⁄GCHOH	WT (n = 5)-Q-10 (n = 5)	0.991554
05B	Tukey HSD test (parametric)			GCHO ⁄GCHOH	Q-4 (n = 5)-Q-10 (n = 5)	0.996067
05B	Tukey HSD test (parametric)			GCHO ⁄GCHOH	Q-4 (n = 5)-Q-17 (n = 5)	0.996577
05B	Tukey HSD test (parametric)			GCHO ⁄GCHOH	Q-5 (n = 5)-Q (n = 5)	0.996774
05B	Tukey HSD test (parametric)			GCHO ⁄GCHOH	Q-5 (n = 5)-Q-10 (n = 5)	0.997638
05B	Tukey HSD test (parametric)			GCHO ⁄GCHOH	Q-5 (n = 5)-Q-10 (n = 5)	0.99815
05B	Tukey HSD test (parametric)			GCHO ⁄GCHOH	Q-5 (n = 5)-Q-10 (n = 5)	0.999323
05B	Tukey HSD test (parametric)			GCHO ⁄GCHOH	Q-5 (n = 5)-Q (n = 5)	0.999516
05B	Tukey HSD test (parametric)			GCHO ⁄GCHOH	Q-12 (n = 5)-Q-10 (n = 5)	0.999555
05B	Tukey HSD test (parametric)			GCHO ⁄GCHOH	WT (n = 5)-Q-17 (n = 5)	0.999744
05B	Tukey HSD test (parametric)			GCHO ⁄GCHOH	Q-4 (n = 5)-Q (n = 5)	0.999781
05B	Tukey HSD test (parametric)			GCHO ⁄GCHOH	WT (n = 5)-Q-17 (n = 5)	0.999954
05B	Tukey HSD test (parametric)			GCHO ⁄GCHOH	Q-17 (n = 5)-Q-12 (n = 5)	0.999955
05B	Tukey HSD test (parametric)			GCHO ⁄GCHOH	WT (n = 5)-Q (n = 5)	0.999961
05B	Tukey HSD test (parametric)			GCHO ⁄GCHOH	Q-5 (n = 5)-Q-17 (n = 5)	0.999968
05B	Tukey HSD test (parametric)			GCHO ⁄GCHOH	Q-5 (n = 5)-Q-12 (n = 5)	0.999987
05B	Tukey HSD test (parametric)			GCHO ⁄GCHOH	Q-4 (n = 5)-Q-17 (n = 5)	0.999992
05B	Tukey HSD test (parametric)			GCHO ⁄GCHOH	Q-5 (n = 5)-Q-4 (n = 5)	0.999992
05B	Tukey HSD test (parametric)			GCHO ⁄GCHOH	Q-12 (n = 5)-Q (n = 5)	0.999995
05B	Tukey HSD test (parametric)			GCHO ⁄GCHOH	Q-4 (n = 5)-Q-12 (n = 5)	0.999997
05B	Tukey HSD test (parametric)			GCHO ⁄GCHOH	Q-17 (n = 5)-Q (n = 5)	0.999999
05B	Tukey HSD test (parametric)			GCHO ⁄GCHOH	WT (n = 5)-Q-5 (n = 5)	0.999999
05B	Tukey HSD test (parametric)			GCHO ⁄GCHOH	Q-10 (n = 5)-Q (n = 5)	0.999999
05B	Tukey HSD test (parametric)			GCHO ⁄GCHOH	Q-12 (n = 5)-Q (n = 5)	1
05B	Tukey HSD test (parametric)			GCHO ⁄GCHOH	WT (n = 5)-Q-17 (n = 5)	1
05B	Tukey HSD test (parametric)			GCHO ⁄GCHOH	Q-5 (n = 5)-Q-10 (n = 5)	1
05B	Tukey HSD test (parametric)			GCHO ⁄GCHOH	WT (n = 5)-Q-4 (n = 5)	1
05B	Tukey HSD test (parametric)			GCHO ⁄GCHOH	WT (n = 5)-Q-12 (n = 5)	1
05B	Tukey HSD test (parametric)			GCHO ⁄GCHOH	Q-5 (n = 5)-Q-4 (n = 5)	1
05B	Tukey HSD test (parametric)			GCHO ⁄GCHOH	Q-17 (n = 5)-Q-12 (n = 5)	1
05B	ANOVA (parametric)	6	32.7317	Lignin ⁄cellulose		2.07883e-11
05B	ANOVA (parametric)	6	20.5117	Lignin ⁄cellulose		4.63453e-09
05B	ANOVA (parametric)	6	11.4027	Lignin ⁄cellulose		1.93632e-06
05B	ANOVA (parametric)	6	0.740433	Lignin ⁄cellulose		0.621659
05B	Tukey HSD test (parametric)			Lignin ⁄cellulose	WT (n = 5)-Q (n = 5)	2.78472e-10
05B	Tukey HSD test (parametric)			Lignin ⁄cellulose	WT (n = 5)-Q-5 (n = 5)	3.9086e-10
05B	Tukey HSD test (parametric)			Lignin ⁄cellulose	WT (n = 5)-Q-10 (n = 5)	1.47854e-09
05B	Tukey HSD test (parametric)			Lignin ⁄cellulose	WT (n = 5)-Q-12 (n = 5)	6.15552e-09
05B	Tukey HSD test (parametric)			Lignin ⁄cellulose	WT (n = 5)-Q (n = 5)	1.13652e-08
05B	Tukey HSD test (parametric)			Lignin ⁄cellulose	WT (n = 5)-Q-10 (n = 5)	1.24641e-07
05B	Tukey HSD test (parametric)			Lignin ⁄cellulose	WT (n = 5)-Q-5 (n = 5)	3.54126e-07
05B	Tukey HSD test (parametric)			Lignin ⁄cellulose	WT (n = 5)-Q-5 (n = 5)	1.39741e-06
05B	Tukey HSD test (parametric)			Lignin ⁄cellulose	WT (n = 5)-Q (n = 5)	9.95613e-06
05B	Tukey HSD test (parametric)			Lignin ⁄cellulose	WT (n = 5)-Q-4 (n = 5)	2.80804e-05
05B	Tukey HSD test (parametric)			Lignin ⁄cellulose	Q-17 (n = 5)-Q (n = 5)	2.97128e-05
05B	Tukey HSD test (parametric)			Lignin ⁄cellulose	Q-5 (n = 5)-Q-17 (n = 5)	4.56021e-05
05B	Tukey HSD test (parametric)			Lignin ⁄cellulose	Q-17 (n = 5)-Q (n = 5)	5.78207e-05
05B	Tukey HSD test (parametric)			Lignin ⁄cellulose	Q-17 (n = 5)-Q-10 (n = 5)	0.000237934
05B	Tukey HSD test (parametric)			Lignin ⁄cellulose	WT (n = 5)-Q-12 (n = 5)	0.000411863
05B	Tukey HSD test (parametric)			Lignin ⁄cellulose	WT (n = 5)-Q-10 (n = 5)	0.000647589
05B	Tukey HSD test (parametric)			Lignin ⁄cellulose	WT (n = 5)-Q-17 (n = 5)	0.000749579
05B	Tukey HSD test (parametric)			Lignin ⁄cellulose	WT (n = 5)-Q-4 (n = 5)	0.000775983
05B	Tukey HSD test (parametric)			Lignin ⁄cellulose	Q-4 (n = 5)-Q (n = 5)	0.000793255
05B	Tukey HSD test (parametric)			Lignin ⁄cellulose	Q-17 (n = 5)-Q-10 (n = 5)	0.000859126
05B	Tukey HSD test (parametric)			Lignin ⁄cellulose	Q-5 (n = 5)-Q-4 (n = 5)	0.00121626
05B	Tukey HSD test (parametric)			Lignin ⁄cellulose	Q-17 (n = 5)-Q-12 (n = 5)	0.00130702
05B	Tukey HSD test (parametric)			Lignin ⁄cellulose	Q-4 (n = 5)-Q (n = 5)	0.00255451
05B	Tukey HSD test (parametric)			Lignin ⁄cellulose	Q-5 (n = 5)-Q-17 (n = 5)	0.00262855
05B	Tukey HSD test (parametric)			Lignin ⁄cellulose	Q-5 (n = 5)-Q-4 (n = 5)	0.0033835
05B	Tukey HSD test (parametric)			Lignin ⁄cellulose	WT (n = 5)-Q-12 (n = 5)	0.00364792
05B	Tukey HSD test (parametric)			Lignin ⁄cellulose	Q-12 (n = 5)-Q (n = 5)	0.0047296
05B	Tukey HSD test (parametric)			Lignin ⁄cellulose	Q-4 (n = 5)-Q-10 (n = 5)	0.00608604
05B	Tukey HSD test (parametric)			Lignin ⁄cellulose	WT (n = 5)-Q-17 (n = 5)	0.0122288
05B	Tukey HSD test (parametric)			Lignin ⁄cellulose	Q-4 (n = 5)-Q (n = 5)	0.0226607
05B	Tukey HSD test (parametric)			Lignin ⁄cellulose	Q-5 (n = 5)-Q-17 (n = 5)	0.025417
05B	Tukey HSD test (parametric)			Lignin ⁄cellulose	WT (n = 5)-Q-17 (n = 5)	0.0291248
05B	Tukey HSD test (parametric)			Lignin ⁄cellulose	Q-4 (n = 5)-Q-12 (n = 5)	0.0293684
05B	Tukey HSD test (parametric)			Lignin ⁄cellulose	Q-4 (n = 5)-Q-10 (n = 5)	0.0318621
05B	Tukey HSD test (parametric)			Lignin ⁄cellulose	Q-12 (n = 5)-Q-10 (n = 5)	0.0548206
05B	Tukey HSD test (parametric)			Lignin ⁄cellulose	Q-5 (n = 5)-Q-12 (n = 5)	0.0749442
05B	Tukey HSD test (parametric)			Lignin ⁄cellulose	WT (n = 5)-Q-4 (n = 5)	0.0797474
05B	Tukey HSD test (parametric)			Lignin ⁄cellulose	Q-5 (n = 5)-Q-4 (n = 5)	0.082281
05B	Tukey HSD test (parametric)			Lignin ⁄cellulose	Q-5 (n = 5)-Q-12 (n = 5)	0.133856
05B	Tukey HSD test (parametric)			Lignin ⁄cellulose	Q-17 (n = 5)-Q (n = 5)	0.13402
05B	Tukey HSD test (parametric)			Lignin ⁄cellulose	Q-5 (n = 5)-Q-10 (n = 5)	0.265405
05B	Tukey HSD test (parametric)			Lignin ⁄cellulose	Q-12 (n = 5)-Q (n = 5)	0.31304
05B	Tukey HSD test (parametric)			Lignin ⁄cellulose	Q-4 (n = 5)-Q-10 (n = 5)	0.471061
05B	Tukey HSD test (parametric)			Lignin ⁄cellulose	Q-17 (n = 5)-Q-12 (n = 5)	0.644217
05B	Tukey HSD test (parametric)			Lignin ⁄cellulose	Q-5 (n = 5)-Q-4 (n = 5)	0.698183
05B	Tukey HSD test (parametric)			Lignin ⁄cellulose	Q-10 (n = 5)-Q (n = 5)	0.700986
05B	Tukey HSD test (parametric)			Lignin ⁄cellulose	Q-5 (n = 5)-Q-17 (n = 5)	0.7038
05B	Tukey HSD test (parametric)			Lignin ⁄cellulose	WT (n = 5)-Q-5 (n = 5)	0.745413
05B	Tukey HSD test (parametric)			Lignin ⁄cellulose	Q-5 (n = 5)-Q (n = 5)	0.777715
05B	Tukey HSD test (parametric)			Lignin ⁄cellulose	Q-4 (n = 5)-Q-17 (n = 5)	0.783615
05B	Tukey HSD test (parametric)			Lignin ⁄cellulose	Q-12 (n = 5)-Q (n = 5)	0.78615
05B	Tukey HSD test (parametric)			Lignin ⁄cellulose	Q-5 (n = 5)-Q-10 (n = 5)	0.848447
05B	Tukey HSD test (parametric)			Lignin ⁄cellulose	Q-4 (n = 5)-Q-12 (n = 5)	0.85306
05B	Tukey HSD test (parametric)			Lignin ⁄cellulose	Q-5 (n = 5)-Q-12 (n = 5)	0.864064
05B	Tukey HSD test (parametric)			Lignin ⁄cellulose	Q-4 (n = 5)-Q-17 (n = 5)	0.875463
05B	Tukey HSD test (parametric)			Lignin ⁄cellulose	Q-17 (n = 5)-Q-10 (n = 5)	0.911734
05B	Tukey HSD test (parametric)			Lignin ⁄cellulose	Q-10 (n = 5)-Q (n = 5)	0.946974
05B	Tukey HSD test (parametric)			Lignin ⁄cellulose	Q-4 (n = 5)-Q-12 (n = 5)	0.947717
05B	Tukey HSD test (parametric)			Lignin ⁄cellulose	Q-17 (n = 5)-Q-12 (n = 5)	0.949925
05B	Tukey HSD test (parametric)			Lignin ⁄cellulose	WT (n = 5)-Q-12 (n = 5)	0.964663
05B	Tukey HSD test (parametric)			Lignin ⁄cellulose	Q-4 (n = 5)-Q (n = 5)	0.98089
05B	Tukey HSD test (parametric)			Lignin ⁄cellulose	Q-17 (n = 5)-Q (n = 5)	0.98197
05B	Tukey HSD test (parametric)			Lignin ⁄cellulose	Q-4 (n = 5)-Q-17 (n = 5)	0.982198
05B	Tukey HSD test (parametric)			Lignin ⁄cellulose	Q-10 (n = 5)-Q (n = 5)	0.985039
05B	Tukey HSD test (parametric)			Lignin ⁄cellulose	Q-5 (n = 5)-Q (n = 5)	0.987004
05B	Tukey HSD test (parametric)			Lignin ⁄cellulose	Q-5 (n = 5)-Q (n = 5)	0.98728
05B	Tukey HSD test (parametric)			Lignin ⁄cellulose	WT (n = 5)-Q (n = 5)	0.988765
05B	Tukey HSD test (parametric)			Lignin ⁄cellulose	Q-12 (n = 5)-Q-10 (n = 5)	0.989548
05B	Tukey HSD test (parametric)			Lignin ⁄cellulose	Q-12 (n = 5)-Q-10 (n = 5)	0.993918
05B	Tukey HSD test (parametric)			Lignin ⁄cellulose	Q-12 (n = 5)-Q-10 (n = 5)	0.994722
05B	Tukey HSD test (parametric)			Lignin ⁄cellulose	Q-5 (n = 5)-Q-10 (n = 5)	0.995602
05B	Tukey HSD test (parametric)			Lignin ⁄cellulose	Q-5 (n = 5)-Q-12 (n = 5)	0.997292
05B	Tukey HSD test (parametric)			Lignin ⁄cellulose	Q-10 (n = 5)-Q (n = 5)	0.997956
05B	Tukey HSD test (parametric)			Lignin ⁄cellulose	Q-17 (n = 5)-Q-12 (n = 5)	0.998966
05B	Tukey HSD test (parametric)			Lignin ⁄cellulose	Q-5 (n = 5)-Q-10 (n = 5)	0.999465
05B	Tukey HSD test (parametric)			Lignin ⁄cellulose	Q-4 (n = 5)-Q-10 (n = 5)	0.999952
05B	Tukey HSD test (parametric)			Lignin ⁄cellulose	Q-17 (n = 5)-Q-10 (n = 5)	0.999961
05B	Tukey HSD test (parametric)			Lignin ⁄cellulose	Q-4 (n = 5)-Q-12 (n = 5)	0.999982
05B	Tukey HSD test (parametric)			Lignin ⁄cellulose	WT (n = 5)-Q-10 (n = 5)	0.999994
05B	Tukey HSD test (parametric)			Lignin ⁄cellulose	Q-12 (n = 5)-Q (n = 5)	0.999995
05B	Tukey HSD test (parametric)			Lignin ⁄cellulose	Q-5 (n = 5)-Q (n = 5)	0.999998
05B	Tukey HSD test (parametric)			Lignin ⁄cellulose	WT (n = 5)-Q-4 (n = 5)	1
05B	Tukey HSD test (parametric)			Lignin ⁄cellulose	WT (n = 5)-Q-17 (n = 5)	1
05B	Tukey HSD test (parametric)			Lignin ⁄cellulose	Q-4 (n = 5)-Q-17 (n = 5)	1
05B	ANOVA (parametric)	6	21.9454	S⁄G		2.18271e-09
05B	ANOVA (parametric)	6	8.02308	S⁄G		4.28828e-05
05B	ANOVA (parametric)	6	7.26928	S⁄G		9.45346e-05
05B	ANOVA (parametric)	6	6.287	S⁄G		0.000283144
05B	Tukey HSD test (parametric)			S⁄G	WT (n = 5)-Q (n = 5)	1.67143e-07
05B	Tukey HSD test (parametric)			S⁄G	WT (n = 5)-Q-5 (n = 5)	3.32897e-07
05B	Tukey HSD test (parametric)			S⁄G	WT (n = 5)-Q-12 (n = 5)	2.24943e-06
05B	Tukey HSD test (parametric)			S⁄G	WT (n = 5)-Q-10 (n = 5)	8.27783e-06
05B	Tukey HSD test (parametric)			S⁄G	Q-17 (n = 5)-Q (n = 5)	2.99906e-05
05B	Tukey HSD test (parametric)			S⁄G	Q-4 (n = 5)-Q (n = 5)	3.69103e-05
05B	Tukey HSD test (parametric)			S⁄G	Q-5 (n = 5)-Q-17 (n = 5)	6.30614e-05
05B	Tukey HSD test (parametric)			S⁄G	Q-5 (n = 5)-Q-4 (n = 5)	7.76891e-05
05B	Tukey HSD test (parametric)			S⁄G	WT (n = 5)-Q (n = 5)	0.000204222
05B	Tukey HSD test (parametric)			S⁄G	Q-17 (n = 5)-Q-12 (n = 5)	0.00047547
05B	Tukey HSD test (parametric)			S⁄G	Q-5 (n = 5)-Q-17 (n = 5)	0.000494208
05B	Tukey HSD test (parametric)			S⁄G	Q-4 (n = 5)-Q-12 (n = 5)	0.000585673
05B	Tukey HSD test (parametric)			S⁄G	WT (n = 5)-Q-5 (n = 5)	0.000618366
05B	Tukey HSD test (parametric)			S⁄G	WT (n = 5)-Q-5 (n = 5)	0.000694353
05B	Tukey HSD test (parametric)			S⁄G	Q-17 (n = 5)-Q (n = 5)	0.000759739
05B	Tukey HSD test (parametric)			S⁄G	Q-5 (n = 5)-Q-4 (n = 5)	0.00120885
05B	Tukey HSD test (parametric)			S⁄G	Q-4 (n = 5)-Q (n = 5)	0.00130053
05B	Tukey HSD test (parametric)			S⁄G	Q-17 (n = 5)-Q-10 (n = 5)	0.00180076
05B	Tukey HSD test (parametric)			S⁄G	Q-4 (n = 5)-Q-10 (n = 5)	0.00221072
05B	Tukey HSD test (parametric)			S⁄G	Q-5 (n = 5)-Q-4 (n = 5)	0.00325234
05B	Tukey HSD test (parametric)			S⁄G	Q-5 (n = 5)-Q-17 (n = 5)	0.00651675
05B	Tukey HSD test (parametric)			S⁄G	Q-12 (n = 5)-Q (n = 5)	0.0098413
05B	Tukey HSD test (parametric)			S⁄G	WT (n = 5)-Q (n = 5)	0.0134612
05B	Tukey HSD test (parametric)			S⁄G	WT (n = 5)-Q-10 (n = 5)	0.014077
05B	Tukey HSD test (parametric)			S⁄G	WT (n = 5)-Q-5 (n = 5)	0.0294305
05B	Tukey HSD test (parametric)			S⁄G	Q-17 (n = 5)-Q-10 (n = 5)	0.045225
05B	Tukey HSD test (parametric)			S⁄G	Q-17 (n = 5)-Q (n = 5)	0.0499157
05B	Tukey HSD test (parametric)			S⁄G	Q-4 (n = 5)-Q (n = 5)	0.0591008
05B	Tukey HSD test (parametric)			S⁄G	WT (n = 5)-Q (n = 5)	0.0662118
05B	Tukey HSD test (parametric)			S⁄G	Q-4 (n = 5)-Q-10 (n = 5)	0.0708905
05B	Tukey HSD test (parametric)			S⁄G	Q-17 (n = 5)-Q-12 (n = 5)	0.0800455
05B	Tukey HSD test (parametric)			S⁄G	Q-5 (n = 5)-Q-17 (n = 5)	0.0883841
05B	Tukey HSD test (parametric)			S⁄G	Q-4 (n = 5)-Q (n = 5)	0.103099
05B	Tukey HSD test (parametric)			S⁄G	WT (n = 5)-Q-12 (n = 5)	0.104527
05B	Tukey HSD test (parametric)			S⁄G	Q-17 (n = 5)-Q (n = 5)	0.10514
05B	Tukey HSD test (parametric)			S⁄G	Q-5 (n = 5)-Q-4 (n = 5)	0.133581
05B	Tukey HSD test (parametric)			S⁄G	Q-5 (n = 5)-Q-12 (n = 5)	0.143431
05B	Tukey HSD test (parametric)			S⁄G	Q-4 (n = 5)-Q-12 (n = 5)	0.158092
05B	Tukey HSD test (parametric)			S⁄G	WT (n = 5)-Q-10 (n = 5)	0.162326
05B	Tukey HSD test (parametric)			S⁄G	Q-5 (n = 5)-Q-10 (n = 5)	0.189721
05B	Tukey HSD test (parametric)			S⁄G	Q-17 (n = 5)-Q-10 (n = 5)	0.204707
05B	Tukey HSD test (parametric)			S⁄G	WT (n = 5)-Q-10 (n = 5)	0.255683
05B	Tukey HSD test (parametric)			S⁄G	Q-5 (n = 5)-Q-10 (n = 5)	0.273421
05B	Tukey HSD test (parametric)			S⁄G	WT (n = 5)-Q-12 (n = 5)	0.303563
05B	Tukey HSD test (parametric)			S⁄G	Q-12 (n = 5)-Q-10 (n = 5)	0.312496
05B	Tukey HSD test (parametric)			S⁄G	Q-4 (n = 5)-Q-10 (n = 5)	0.356511
05B	Tukey HSD test (parametric)			S⁄G	WT (n = 5)-Q-4 (n = 5)	0.376474
05B	Tukey HSD test (parametric)			S⁄G	Q-5 (n = 5)-Q-12 (n = 5)	0.410378
05B	Tukey HSD test (parametric)			S⁄G	WT (n = 5)-Q-17 (n = 5)	0.420462
05B	Tukey HSD test (parametric)			S⁄G	Q-4 (n = 5)-Q-10 (n = 5)	0.451193
05B	Tukey HSD test (parametric)			S⁄G	Q-5 (n = 5)-Q (n = 5)	0.477985
05B	Tukey HSD test (parametric)			S⁄G	Q-5 (n = 5)-Q-12 (n = 5)	0.482845
05B	Tukey HSD test (parametric)			S⁄G	Q-5 (n = 5)-Q (n = 5)	0.540301
05B	Tukey HSD test (parametric)			S⁄G	Q-17 (n = 5)-Q-10 (n = 5)	0.618529
05B	Tukey HSD test (parametric)			S⁄G	Q-10 (n = 5)-Q (n = 5)	0.668534
05B	Tukey HSD test (parametric)			S⁄G	Q-4 (n = 5)-Q-12 (n = 5)	0.672894
05B	Tukey HSD test (parametric)			S⁄G	Q-10 (n = 5)-Q (n = 5)	0.719704
05B	Tukey HSD test (parametric)			S⁄G	WT (n = 5)-Q-12 (n = 5)	0.753831
05B	Tukey HSD test (parametric)			S⁄G	Q-12 (n = 5)-Q (n = 5)	0.753924
05B	Tukey HSD test (parametric)			S⁄G	Q-17 (n = 5)-Q-12 (n = 5)	0.824177
05B	Tukey HSD test (parametric)			S⁄G	Q-5 (n = 5)-Q-10 (n = 5)	0.864092
05B	Tukey HSD test (parametric)			S⁄G	Q-5 (n = 5)-Q (n = 5)	0.891747
05B	Tukey HSD test (parametric)			S⁄G	Q-10 (n = 5)-Q (n = 5)	0.916074
05B	Tukey HSD test (parametric)			S⁄G	Q-12 (n = 5)-Q (n = 5)	0.940818
05B	Tukey HSD test (parametric)			S⁄G	Q-17 (n = 5)-Q-12 (n = 5)	0.952677
05B	Tukey HSD test (parametric)			S⁄G	WT (n = 5)-Q-17 (n = 5)	0.969341
05B	Tukey HSD test (parametric)			S⁄G	Q-4 (n = 5)-Q-12 (n = 5)	0.984678
05B	Tukey HSD test (parametric)			S⁄G	Q-5 (n = 5)-Q-12 (n = 5)	0.987242
05B	Tukey HSD test (parametric)			S⁄G	WT (n = 5)-Q-4 (n = 5)	0.991784
05B	Tukey HSD test (parametric)			S⁄G	Q-10 (n = 5)-Q (n = 5)	0.991979
05B	Tukey HSD test (parametric)			S⁄G	WT (n = 5)-Q-4 (n = 5)	0.995146
05B	Tukey HSD test (parametric)			S⁄G	Q-12 (n = 5)-Q-10 (n = 5)	0.99861
05B	Tukey HSD test (parametric)			S⁄G	WT (n = 5)-Q-17 (n = 5)	0.998759
05B	Tukey HSD test (parametric)			S⁄G	Q-12 (n = 5)-Q-10 (n = 5)	0.998971
05B	Tukey HSD test (parametric)			S⁄G	Q-12 (n = 5)-Q-10 (n = 5)	0.9998
05B	Tukey HSD test (parametric)			S⁄G	Q-4 (n = 5)-Q-17 (n = 5)	0.99986
05B	Tukey HSD test (parametric)			S⁄G	Q-5 (n = 5)-Q-10 (n = 5)	0.999919
05B	Tukey HSD test (parametric)			S⁄G	Q-5 (n = 5)-Q (n = 5)	0.999953
05B	Tukey HSD test (parametric)			S⁄G	Q-4 (n = 5)-Q-17 (n = 5)	0.999961
05B	Tukey HSD test (parametric)			S⁄G	Q-12 (n = 5)-Q (n = 5)	0.99999
05B	Tukey HSD test (parametric)			S⁄G	WT (n = 5)-Q-4 (n = 5)	0.999992
05B	Tukey HSD test (parametric)			S⁄G	Q-4 (n = 5)-Q-17 (n = 5)	0.999993
05B	Tukey HSD test (parametric)			S⁄G	WT (n = 5)-Q-17 (n = 5)	1
05B	Tukey HSD test (parametric)			S⁄G	Q-4 (n = 5)-Q-17 (n = 5)	1

## Sheet: 05B
Supplemental Data. Blaschek et al. (2023). Combinations of laccases control lignin chemistry.
Figure panel	Statistical test	Degrees of freedom (adjusted if applicable)	Test statistic	Variable	Compared groups with numbers of replicates	P-value (adjusted if applicable)
04B	ANOVA (parametric)	6	122.536	Wiesner stain absorbance		8.9555e-19
04B	ANOVA (parametric)	6	95.5671	Wiesner stain absorbance		2.46884e-17
04B	ANOVA (parametric)	6	84.7632	Wiesner stain absorbance		1.20548e-16
04B	ANOVA (parametric)	6	13.8275	Wiesner stain absorbance		2.97657e-07
04B	ANOVA (parametric)	6	1.32639	Wiesner stain absorbance		0.278463
04B	ANOVA (parametric)	6	0.694832	Wiesner stain absorbance		0.655768
04B	Tukey HSD test (parametric)			Wiesner stain absorbance	WT (n = 5)-Q (n = 5)	0
04B	Tukey HSD test (parametric)			Wiesner stain absorbance	WT (n = 5)-Q-10 (n = 5)	0
04B	Tukey HSD test (parametric)			Wiesner stain absorbance	WT (n = 5)-Q-12 (n = 5)	0
04B	Tukey HSD test (parametric)			Wiesner stain absorbance	WT (n = 5)-Q-5 (n = 5)	0
04B	Tukey HSD test (parametric)			Wiesner stain absorbance	Q-5 (n = 5)-Q-17 (n = 5)	1.4988e-14
04B	Tukey HSD test (parametric)			Wiesner stain absorbance	Q-17 (n = 5)-Q-10 (n = 5)	7.38298e-14
04B	Tukey HSD test (parametric)			Wiesner stain absorbance	WT (n = 5)-Q-5 (n = 5)	8.67084e-14
04B	Tukey HSD test (parametric)			Wiesner stain absorbance	WT (n = 5)-Q-10 (n = 5)	1.12466e-13
04B	Tukey HSD test (parametric)			Wiesner stain absorbance	Q-17 (n = 5)-Q-12 (n = 5)	1.18461e-13
04B	Tukey HSD test (parametric)			Wiesner stain absorbance	WT (n = 5)-Q (n = 5)	1.49325e-13
04B	Tukey HSD test (parametric)			Wiesner stain absorbance	Q-17 (n = 5)-Q (n = 5)	1.63536e-13
04B	Tukey HSD test (parametric)			Wiesner stain absorbance	Q-5 (n = 5)-Q-17 (n = 5)	3.26739e-13
04B	Tukey HSD test (parametric)			Wiesner stain absorbance	Q-17 (n = 5)-Q-10 (n = 5)	4.14446e-13
04B	Tukey HSD test (parametric)			Wiesner stain absorbance	Q-17 (n = 5)-Q (n = 5)	5.41678e-13
04B	Tukey HSD test (parametric)			Wiesner stain absorbance	WT (n = 5)-Q-12 (n = 5)	8.46767e-13
04B	Tukey HSD test (parametric)			Wiesner stain absorbance	WT (n = 5)-Q-10 (n = 5)	1.13076e-12
04B	Tukey HSD test (parametric)			Wiesner stain absorbance	WT (n = 5)-Q (n = 5)	1.4001e-12
04B	Tukey HSD test (parametric)			Wiesner stain absorbance	WT (n = 5)-Q-5 (n = 5)	1.5109e-12
04B	Tukey HSD test (parametric)			Wiesner stain absorbance	WT (n = 5)-Q-12 (n = 5)	2.23566e-12
04B	Tukey HSD test (parametric)			Wiesner stain absorbance	Q-17 (n = 5)-Q-12 (n = 5)	2.41285e-12
04B	Tukey HSD test (parametric)			Wiesner stain absorbance	Q-17 (n = 5)-Q-10 (n = 5)	3.23552e-12
04B	Tukey HSD test (parametric)			Wiesner stain absorbance	Q-17 (n = 5)-Q (n = 5)	4.0189e-12
04B	Tukey HSD test (parametric)			Wiesner stain absorbance	Q-5 (n = 5)-Q-17 (n = 5)	4.34619e-12
04B	Tukey HSD test (parametric)			Wiesner stain absorbance	Q-17 (n = 5)-Q-12 (n = 5)	8.32412e-12
04B	Tukey HSD test (parametric)			Wiesner stain absorbance	Q-5 (n = 5)-Q-4 (n = 5)	4.50767e-10
04B	Tukey HSD test (parametric)			Wiesner stain absorbance	Q-4 (n = 5)-Q-10 (n = 5)	1.8896e-09
04B	Tukey HSD test (parametric)			Wiesner stain absorbance	Q-4 (n = 5)-Q-12 (n = 5)	3.21741e-09
04B	Tukey HSD test (parametric)			Wiesner stain absorbance	Q-4 (n = 5)-Q (n = 5)	4.71232e-09
04B	Tukey HSD test (parametric)			Wiesner stain absorbance	Q-5 (n = 5)-Q-4 (n = 5)	9.639e-09
04B	Tukey HSD test (parametric)			Wiesner stain absorbance	Q-4 (n = 5)-Q-10 (n = 5)	1.30755e-08
04B	Tukey HSD test (parametric)			Wiesner stain absorbance	Q-4 (n = 5)-Q (n = 5)	1.84547e-08
04B	Tukey HSD test (parametric)			Wiesner stain absorbance	Q-4 (n = 5)-Q-12 (n = 5)	4.66792e-08
04B	Tukey HSD test (parametric)			Wiesner stain absorbance	Q-4 (n = 5)-Q-10 (n = 5)	6.83745e-08
04B	Tukey HSD test (parametric)			Wiesner stain absorbance	Q-4 (n = 5)-Q (n = 5)	9.07292e-08
04B	Tukey HSD test (parametric)			Wiesner stain absorbance	Q-5 (n = 5)-Q-4 (n = 5)	1.00478e-07
04B	Tukey HSD test (parametric)			Wiesner stain absorbance	Q-4 (n = 5)-Q-12 (n = 5)	6.83694e-07
04B	Tukey HSD test (parametric)			Wiesner stain absorbance	WT (n = 5)-Q-4 (n = 5)	2.45482e-06
04B	Tukey HSD test (parametric)			Wiesner stain absorbance	WT (n = 5)-Q (n = 5)	1.05673e-05
04B	Tukey HSD test (parametric)			Wiesner stain absorbance	Q-17 (n = 5)-Q (n = 5)	1.14117e-05
04B	Tukey HSD test (parametric)			Wiesner stain absorbance	WT (n = 5)-Q-4 (n = 5)	4.93866e-05
04B	Tukey HSD test (parametric)			Wiesner stain absorbance	WT (n = 5)-Q-10 (n = 5)	0.000172884
04B	Tukey HSD test (parametric)			Wiesner stain absorbance	Q-17 (n = 5)-Q-10 (n = 5)	0.000186965
04B	Tukey HSD test (parametric)			Wiesner stain absorbance	WT (n = 5)-Q-4 (n = 5)	0.000220763
04B	Tukey HSD test (parametric)			Wiesner stain absorbance	Q-4 (n = 5)-Q-17 (n = 5)	0.000275804
04B	Tukey HSD test (parametric)			Wiesner stain absorbance	Q-4 (n = 5)-Q-17 (n = 5)	0.000327226
04B	Tukey HSD test (parametric)			Wiesner stain absorbance	Q-4 (n = 5)-Q (n = 5)	0.000526686
04B	Tukey HSD test (parametric)			Wiesner stain absorbance	WT (n = 5)-Q-5 (n = 5)	0.000954307
04B	Tukey HSD test (parametric)			Wiesner stain absorbance	Q-4 (n = 5)-Q-17 (n = 5)	0.00102607
04B	Tukey HSD test (parametric)			Wiesner stain absorbance	Q-5 (n = 5)-Q-17 (n = 5)	0.00103131
04B	Tukey HSD test (parametric)			Wiesner stain absorbance	Q-12 (n = 5)-Q (n = 5)	0.00340005
04B	Tukey HSD test (parametric)			Wiesner stain absorbance	Q-4 (n = 5)-Q-10 (n = 5)	0.00821684
04B	Tukey HSD test (parametric)			Wiesner stain absorbance	Q-5 (n = 5)-Q-4 (n = 5)	0.0387305
04B	Tukey HSD test (parametric)			Wiesner stain absorbance	Q-12 (n = 5)-Q-10 (n = 5)	0.0451257
04B	Tukey HSD test (parametric)			Wiesner stain absorbance	Q-5 (n = 5)-Q-12 (n = 5)	0.171588
04B	Tukey HSD test (parametric)			Wiesner stain absorbance	Q-5 (n = 5)-Q-12 (n = 5)	0.304167
04B	Tukey HSD test (parametric)			Wiesner stain absorbance	WT (n = 5)-Q-12 (n = 5)	0.338179
04B	Tukey HSD test (parametric)			Wiesner stain absorbance	Q-17 (n = 5)-Q-12 (n = 5)	0.35347
04B	Tukey HSD test (parametric)			Wiesner stain absorbance	Q-5 (n = 5)-Q-17 (n = 5)	0.504334
04B	Tukey HSD test (parametric)			Wiesner stain absorbance	WT (n = 5)-Q-17 (n = 5)	0.565204
04B	Tukey HSD test (parametric)			Wiesner stain absorbance	Q-5 (n = 5)-Q-12 (n = 5)	0.576683
04B	Tukey HSD test (parametric)			Wiesner stain absorbance	Q-5 (n = 5)-Q (n = 5)	0.625294
04B	Tukey HSD test (parametric)			Wiesner stain absorbance	WT (n = 5)-Q-5 (n = 5)	0.632477
04B	Tukey HSD test (parametric)			Wiesner stain absorbance	Q-12 (n = 5)-Q-10 (n = 5)	0.639124
04B	Tukey HSD test (parametric)			Wiesner stain absorbance	Q-5 (n = 5)-Q-17 (n = 5)	0.640454
04B	Tukey HSD test (parametric)			Wiesner stain absorbance	Q-4 (n = 5)-Q-12 (n = 5)	0.658016
04B	Tukey HSD test (parametric)			Wiesner stain absorbance	Q-12 (n = 5)-Q-10 (n = 5)	0.659426
04B	Tukey HSD test (parametric)			Wiesner stain absorbance	Q-17 (n = 5)-Q-10 (n = 5)	0.67507
04B	Tukey HSD test (parametric)			Wiesner stain absorbance	Q-12 (n = 5)-Q (n = 5)	0.747831
04B	Tukey HSD test (parametric)			Wiesner stain absorbance	Q-4 (n = 5)-Q-17 (n = 5)	0.756558
04B	Tukey HSD test (parametric)			Wiesner stain absorbance	Q-17 (n = 5)-Q (n = 5)	0.758362
04B	Tukey HSD test (parametric)			Wiesner stain absorbance	WT (n = 5)-Q-4 (n = 5)	0.759181
04B	Tukey HSD test (parametric)			Wiesner stain absorbance	Q-4 (n = 5)-Q-17 (n = 5)	0.77533
04B	Tukey HSD test (parametric)			Wiesner stain absorbance	Q-17 (n = 5)-Q-12 (n = 5)	0.803841
04B	Tukey HSD test (parametric)			Wiesner stain absorbance	Q-17 (n = 5)-Q-10 (n = 5)	0.840134
04B	Tukey HSD test (parametric)			Wiesner stain absorbance	Q-4 (n = 5)-Q-17 (n = 5)	0.854022
04B	Tukey HSD test (parametric)			Wiesner stain absorbance	Q-5 (n = 5)-Q (n = 5)	0.902263
04B	Tukey HSD test (parametric)			Wiesner stain absorbance	WT (n = 5)-Q-10 (n = 5)	0.920353
04B	Tukey HSD test (parametric)			Wiesner stain absorbance	Q-12 (n = 5)-Q (n = 5)	0.927544
04B	Tukey HSD test (parametric)			Wiesner stain absorbance	WT (n = 5)-Q-4 (n = 5)	0.929552
04B	Tukey HSD test (parametric)			Wiesner stain absorbance	Q-5 (n = 5)-Q (n = 5)	0.930568
04B	Tukey HSD test (parametric)			Wiesner stain absorbance	Q-10 (n = 5)-Q (n = 5)	0.936403
04B	Tukey HSD test (parametric)			Wiesner stain absorbance	WT (n = 5)-Q-17 (n = 5)	0.963772
04B	Tukey HSD test (parametric)			Wiesner stain absorbance	Q-5 (n = 5)-Q-12 (n = 5)	0.968912
04B	Tukey HSD test (parametric)			Wiesner stain absorbance	WT (n = 5)-Q-5 (n = 5)	0.988892
04B	Tukey HSD test (parametric)			Wiesner stain absorbance	Q-17 (n = 5)-Q (n = 5)	0.989751
04B	Tukey HSD test (parametric)			Wiesner stain absorbance	WT (n = 5)-Q-17 (n = 5)	0.990954
04B	Tukey HSD test (parametric)			Wiesner stain absorbance	Q-4 (n = 5)-Q-12 (n = 5)	0.99099
04B	Tukey HSD test (parametric)			Wiesner stain absorbance	WT (n = 5)-Q-10 (n = 5)	0.992682
04B	Tukey HSD test (parametric)			Wiesner stain absorbance	Q-5 (n = 5)-Q-10 (n = 5)	0.993612
04B	Tukey HSD test (parametric)			Wiesner stain absorbance	Q-5 (n = 5)-Q-10 (n = 5)	0.994696
04B	Tukey HSD test (parametric)			Wiesner stain absorbance	Q-5 (n = 5)-Q-4 (n = 5)	0.99612
04B	Tukey HSD test (parametric)			Wiesner stain absorbance	Q-10 (n = 5)-Q (n = 5)	0.996697
04B	Tukey HSD test (parametric)			Wiesner stain absorbance	WT (n = 5)-Q-17 (n = 5)	0.997013
04B	Tukey HSD test (parametric)			Wiesner stain absorbance	Q-5 (n = 5)-Q-10 (n = 5)	0.997078
04B	Tukey HSD test (parametric)			Wiesner stain absorbance	WT (n = 5)-Q-12 (n = 5)	0.997365
04B	Tukey HSD test (parametric)			Wiesner stain absorbance	Q-4 (n = 5)-Q (n = 5)	0.997538
04B	Tukey HSD test (parametric)			Wiesner stain absorbance	WT (n = 5)-Q-4 (n = 5)	0.997881
04B	Tukey HSD test (parametric)			Wiesner stain absorbance	WT (n = 5)-Q (n = 5)	0.99795
04B	Tukey HSD test (parametric)			Wiesner stain absorbance	WT (n = 5)-Q (n = 5)	0.998313
04B	Tukey HSD test (parametric)			Wiesner stain absorbance	WT (n = 5)-Q-12 (n = 5)	0.999217
04B	Tukey HSD test (parametric)			Wiesner stain absorbance	Q-10 (n = 5)-Q (n = 5)	0.999562
04B	Tukey HSD test (parametric)			Wiesner stain absorbance	Q-17 (n = 5)-Q-12 (n = 5)	0.999798
04B	Tukey HSD test (parametric)			Wiesner stain absorbance	Q-5 (n = 5)-Q-12 (n = 5)	0.999897
04B	Tukey HSD test (parametric)			Wiesner stain absorbance	Q-5 (n = 5)-Q-12 (n = 5)	0.99995
04B	Tukey HSD test (parametric)			Wiesner stain absorbance	Q-5 (n = 5)-Q (n = 5)	0.999952
04B	Tukey HSD test (parametric)			Wiesner stain absorbance	Q-12 (n = 5)-Q (n = 5)	0.999955
04B	Tukey HSD test (parametric)			Wiesner stain absorbance	Q-12 (n = 5)-Q-10 (n = 5)	0.999981
04B	Tukey HSD test (parametric)			Wiesner stain absorbance	Q-12 (n = 5)-Q-10 (n = 5)	0.999986
04B	Tukey HSD test (parametric)			Wiesner stain absorbance	WT (n = 5)-Q-17 (n = 5)	0.999992
04B	Tukey HSD test (parametric)			Wiesner stain absorbance	Q-5 (n = 5)-Q (n = 5)	0.999994
04B	Tukey HSD test (parametric)			Wiesner stain absorbance	Q-5 (n = 5)-Q-4 (n = 5)	0.999994
04B	Tukey HSD test (parametric)			Wiesner stain absorbance	Q-12 (n = 5)-Q (n = 5)	0.999998
04B	Tukey HSD test (parametric)			Wiesner stain absorbance	Q-12 (n = 5)-Q-10 (n = 5)	0.999998
04B	Tukey HSD test (parametric)			Wiesner stain absorbance	Q-5 (n = 5)-Q-10 (n = 5)	0.999998
04B	Tukey HSD test (parametric)			Wiesner stain absorbance	Q-10 (n = 5)-Q (n = 5)	0.999999
04B	Tukey HSD test (parametric)			Wiesner stain absorbance	Q-10 (n = 5)-Q (n = 5)	0.999999
04B	Tukey HSD test (parametric)			Wiesner stain absorbance	Q-4 (n = 5)-Q-10 (n = 5)	0.999999
04B	Tukey HSD test (parametric)			Wiesner stain absorbance	Q-5 (n = 5)-Q-10 (n = 5)	0.999999
04B	Tukey HSD test (parametric)			Wiesner stain absorbance	Q-10 (n = 5)-Q (n = 5)	1
04B	Tukey HSD test (parametric)			Wiesner stain absorbance	Q-4 (n = 5)-Q-12 (n = 5)	1
04B	Tukey HSD test (parametric)			Wiesner stain absorbance	Q-12 (n = 5)-Q (n = 5)	1
04B	Tukey HSD test (parametric)			Wiesner stain absorbance	Q-5 (n = 5)-Q-10 (n = 5)	1
04B	Tukey HSD test (parametric)			Wiesner stain absorbance	Q-5 (n = 5)-Q (n = 5)	1
04B	Tukey HSD test (parametric)			Wiesner stain absorbance	Q-4 (n = 5)-Q-10 (n = 5)	1
04B	Tukey HSD test (parametric)			Wiesner stain absorbance	WT (n = 5)-Q-17 (n = 5)	1
04B	Tukey HSD test (parametric)			Wiesner stain absorbance	Q-4 (n = 5)-Q (n = 5)	1

## Sheet: 06D
Supplemental Data. Blaschek et al. (2023). Combinations of laccases control lignin chemistry.
Figure panel	Statistical test	Degrees of freedom (adjusted if applicable)	Test statistic	Variable	Compared groups with numbers of replicates	P-value (adjusted if applicable)
06D	ANOVA (parametric)	6	15.5412	CC autofluorescence realtive to CML		9.06338e-08
06D	Tukey HSD test (parametric)			CC autofluorescence realtive to CML	WT (n = 5)-Q-5 (n = 5)	2.07165e-06
06D	Tukey HSD test (parametric)			CC autofluorescence realtive to CML	Q-5 (n = 5)-Q-12 (n = 5)	5.75386e-06
06D	Tukey HSD test (parametric)			CC autofluorescence realtive to CML	WT (n = 5)-Q-10 (n = 5)	2.84501e-05
06D	Tukey HSD test (parametric)			CC autofluorescence realtive to CML	WT (n = 5)-Q (n = 5)	3.95345e-05
06D	Tukey HSD test (parametric)			CC autofluorescence realtive to CML	Q-12 (n = 5)-Q-10 (n = 5)	8.14236e-05
06D	Tukey HSD test (parametric)			CC autofluorescence realtive to CML	Q-12 (n = 5)-Q (n = 5)	0.000113374
06D	Tukey HSD test (parametric)			CC autofluorescence realtive to CML	WT (n = 5)-Q-4 (n = 5)	0.00667688
06D	Tukey HSD test (parametric)			CC autofluorescence realtive to CML	Q-4 (n = 5)-Q-12 (n = 5)	0.0178459
06D	Tukey HSD test (parametric)			CC autofluorescence realtive to CML	WT (n = 5)-Q-17 (n = 5)	0.0197467
06D	Tukey HSD test (parametric)			CC autofluorescence realtive to CML	Q-5 (n = 5)-Q-17 (n = 5)	0.023003
06D	Tukey HSD test (parametric)			CC autofluorescence realtive to CML	Q-17 (n = 5)-Q-12 (n = 5)	0.0496835
06D	Tukey HSD test (parametric)			CC autofluorescence realtive to CML	Q-5 (n = 5)-Q-4 (n = 5)	0.0627726
06D	Tukey HSD test (parametric)			CC autofluorescence realtive to CML	Q-17 (n = 5)-Q-10 (n = 5)	0.196484
06D	Tukey HSD test (parametric)			CC autofluorescence realtive to CML	Q-17 (n = 5)-Q (n = 5)	0.244456
06D	Tukey HSD test (parametric)			CC autofluorescence realtive to CML	Q-4 (n = 5)-Q-10 (n = 5)	0.398962
06D	Tukey HSD test (parametric)			CC autofluorescence realtive to CML	Q-4 (n = 5)-Q (n = 5)	0.471421
06D	Tukey HSD test (parametric)			CC autofluorescence realtive to CML	Q-5 (n = 5)-Q (n = 5)	0.913993
06D	Tukey HSD test (parametric)			CC autofluorescence realtive to CML	Q-5 (n = 5)-Q-10 (n = 5)	0.948887
06D	Tukey HSD test (parametric)			CC autofluorescence realtive to CML	Q-4 (n = 5)-Q-17 (n = 5)	0.99937
06D	Tukey HSD test (parametric)			CC autofluorescence realtive to CML	WT (n = 5)-Q-12 (n = 5)	0.999646
06D	Tukey HSD test (parametric)			CC autofluorescence realtive to CML	Q-10 (n = 5)-Q (n = 5)	1

## Sheet: 07B
Supplemental Data. Blaschek et al. (2023). Combinations of laccases control lignin chemistry.
Figure panel	Statistical test	Degrees of freedom (adjusted if applicable)	Test statistic	Variable	Compared groups with numbers of replicates	P-value (adjusted if applicable)
07B	ANOVA (parametric)	6	25.1014	MX convexity		4.7361e-10
07B	Tukey HSD test (parametric)			MX convexity	WT (n = 5)-Q (n = 5)	5.76595e-08
07B	Tukey HSD test (parametric)			MX convexity	Q-4 (n = 5)-Q (n = 5)	1.29422e-07
07B	Tukey HSD test (parametric)			MX convexity	WT (n = 5)-Q-12 (n = 5)	1.76772e-07
07B	Tukey HSD test (parametric)			MX convexity	Q-4 (n = 5)-Q-12 (n = 5)	4.0452e-07
07B	Tukey HSD test (parametric)			MX convexity	Q-17 (n = 5)-Q (n = 5)	9.05091e-07
07B	Tukey HSD test (parametric)			MX convexity	Q-17 (n = 5)-Q-12 (n = 5)	2.95081e-06
07B	Tukey HSD test (parametric)			MX convexity	Q-10 (n = 5)-Q (n = 5)	0.000182364
07B	Tukey HSD test (parametric)			MX convexity	Q-12 (n = 5)-Q-10 (n = 5)	0.000627128
07B	Tukey HSD test (parametric)			MX convexity	WT (n = 5)-Q-5 (n = 5)	0.000997798
07B	Tukey HSD test (parametric)			MX convexity	Q-5 (n = 5)-Q-4 (n = 5)	0.00241029
07B	Tukey HSD test (parametric)			MX convexity	Q-5 (n = 5)-Q (n = 5)	0.0117242
07B	Tukey HSD test (parametric)			MX convexity	Q-5 (n = 5)-Q-17 (n = 5)	0.0175515
07B	Tukey HSD test (parametric)			MX convexity	Q-5 (n = 5)-Q-12 (n = 5)	0.0356529
07B	Tukey HSD test (parametric)			MX convexity	WT (n = 5)-Q-10 (n = 5)	0.0530616
07B	Tukey HSD test (parametric)			MX convexity	Q-4 (n = 5)-Q-10 (n = 5)	0.108629
07B	Tukey HSD test (parametric)			MX convexity	Q-17 (n = 5)-Q-10 (n = 5)	0.421355
07B	Tukey HSD test (parametric)			MX convexity	Q-5 (n = 5)-Q-10 (n = 5)	0.687843
07B	Tukey HSD test (parametric)			MX convexity	WT (n = 5)-Q-17 (n = 5)	0.916833
07B	Tukey HSD test (parametric)			MX convexity	Q-4 (n = 5)-Q-17 (n = 5)	0.984711
07B	Tukey HSD test (parametric)			MX convexity	Q-12 (n = 5)-Q (n = 5)	0.999128
07B	Tukey HSD test (parametric)			MX convexity	WT (n = 5)-Q-4 (n = 5)	0.999864
07B	ANOVA (parametric)	6	14.6081	PX convexity		1.71048e-07
07B	Tukey HSD test (parametric)			PX convexity	WT (n = 5)-Q (n = 5)	8.94955e-08
07B	Tukey HSD test (parametric)			PX convexity	Q-17 (n = 5)-Q (n = 5)	2.94297e-06
07B	Tukey HSD test (parametric)			PX convexity	Q-4 (n = 5)-Q (n = 5)	2.47944e-05
07B	Tukey HSD test (parametric)			PX convexity	Q-10 (n = 5)-Q (n = 5)	6.98505e-05
07B	Tukey HSD test (parametric)			PX convexity	Q-5 (n = 5)-Q (n = 5)	0.000135352
07B	Tukey HSD test (parametric)			PX convexity	WT (n = 5)-Q-12 (n = 5)	0.000900485
07B	Tukey HSD test (parametric)			PX convexity	Q-12 (n = 5)-Q (n = 5)	0.0201653
07B	Tukey HSD test (parametric)			PX convexity	Q-17 (n = 5)-Q-12 (n = 5)	0.0311232
07B	Tukey HSD test (parametric)			PX convexity	WT (n = 5)-Q-5 (n = 5)	0.0999517
07B	Tukey HSD test (parametric)			PX convexity	WT (n = 5)-Q-10 (n = 5)	0.163247
07B	Tukey HSD test (parametric)			PX convexity	Q-4 (n = 5)-Q-12 (n = 5)	0.175773
07B	Tukey HSD test (parametric)			PX convexity	WT (n = 5)-Q-4 (n = 5)	0.320519
07B	Tukey HSD test (parametric)			PX convexity	Q-12 (n = 5)-Q-10 (n = 5)	0.340551
07B	Tukey HSD test (parametric)			PX convexity	Q-5 (n = 5)-Q-12 (n = 5)	0.480987
07B	Tukey HSD test (parametric)			PX convexity	Q-5 (n = 5)-Q-17 (n = 5)	0.768812
07B	Tukey HSD test (parametric)			PX convexity	WT (n = 5)-Q-17 (n = 5)	0.79827
07B	Tukey HSD test (parametric)			PX convexity	Q-17 (n = 5)-Q-10 (n = 5)	0.886296
07B	Tukey HSD test (parametric)			PX convexity	Q-4 (n = 5)-Q-17 (n = 5)	0.98134
07B	Tukey HSD test (parametric)			PX convexity	Q-5 (n = 5)-Q-4 (n = 5)	0.994839
07B	Tukey HSD test (parametric)			PX convexity	Q-4 (n = 5)-Q-10 (n = 5)	0.999674
07B	Tukey HSD test (parametric)			PX convexity	Q-5 (n = 5)-Q-10 (n = 5)	0.999977

[truncated: 19 more sheets: 08B, S01B, S02A, S02B, S02C, S02D, S02E, S02F, S02G, S02K, S03C, S03E, S04A, S04B, S05, S10B, S11B, S12A, S12B]
